# Supplementary material for: Acorn: an R package for de novo variant analysis
Source: BMC Bioinformatics. 2023 Sep 2;24:330. doi: 10.1186/s12859-023-05457-z (PMC10475174; doi:10.1186/s12859-023-05457-z)
Supplement: Supplementary file 1 — Additional file 1. de novo variants from Ng et al. 2022, Human Mutation [11]. These de novo variants are a subset of the published variants and are used in this paper to show case uses of acorn for assessing de novo variants. [file 12859_2023_5457_MOESM1_ESM.txt]

Supplemental Table 1: de novo variants from Ng et al. 2022, Human Mutation (PMID: 36054329). These de novo variants are a subset of the published variants from Ng et al., 2022 and are used in this paper to show case uses of acorn for assessing de novo variants.
SAMPLE	CHROM	POS_B38	REFERENCE	ALTERNATE	ID
HG01928	chr1	913941	G	T	chr1_913941_G_T
HG03915	chr1	917676	C	A	chr1_917676_C_A
HG03915	chr1	918783	G	C	chr1_918783_G_C
HG00450	chr1	1216505	A	G	chr1_1216505_A_G
HG02257	chr1	1217502	G	A	chr1_1217502_G_A
HG00465	chr1	1366883	G	GGTGTGAATTGGTGTAGTGTGAATGAGT	chr1_1366883_G_GGTGTGAATTGGTGTAGTGTGAATGAGT
HG00474	chr1	1765426	C	T	chr1_1765426_C_T
NA19705	chr1	2332062	T	TCC	chr1_2332062_T_TCC
HG02135	chr1	2645102	A	G	chr1_2645102_A_G
HG00612	chr1	3355666	G	A	chr1_3355666_G_A
HG03041	chr1	3358354	G	A	chr1_3358354_G_A
HG01928	chr1	3393842	G	A	chr1_3393842_G_A
HG02080	chr1	3489280	T	C	chr1_3489280_T_C
HG01466	chr1	3921475	T	C	chr1_3921475_T_C
HG03732	chr1	4464508	A	T	chr1_4464508_A_T
HG00538	chr1	4504447	A	G	chr1_4504447_A_G
HG03801	chr1	4692049	C	T	chr1_4692049_C_T
HG01887	chr1	4726138	G	GAGAGAGCTGGGCACAGGGGCAGGCCCTGAATCCTGC	chr1_4726138_G_GAGAGAGCTGGGCACAGGGGCAGGCCCTGAATCCTGC
HG02120	chr1	4726138	G	GAGAGAGCTGGGCACAGGGGCAGGCCCTGAATCCTGC	chr1_4726138_G_GAGAGAGCTGGGCACAGGGGCAGGCCCTGAATCCTGC
HG01138	chr1	4746320	C	T	chr1_4746320_C_T
HG01959	chr1	5478058	C	G	chr1_5478058_C_G
NA18925	chr1	5489531	C	T	chr1_5489531_C_T
HG00532	chr1	5501957	C	T	chr1_5501957_C_T
HG00612	chr1	5646564	G	A	chr1_5646564_G_A
HG02596	chr1	5826448	TG	T	chr1_5826448_TG_T
HG02287	chr1	5958316	C	T	chr1_5958316_C_T
HG00526	chr1	6066908	G	A	chr1_6066908_G_A
HG01463	chr1	6172509	C	T	chr1_6172509_C_T
HG02726	chr1	6280056	G	A	chr1_6280056_G_A
HG02080	chr1	6287754	G	A	chr1_6287754_G_A
HG01343	chr1	6538129	T	C	chr1_6538129_T_C
HG02135	chr1	6588427	G	T	chr1_6588427_G_T
HG01050	chr1	7033475	T	C	chr1_7033475_T_C
HG02056	chr1	7354889	G	C	chr1_7354889_G_C
HG00465	chr1	7574692	G	A	chr1_7574692_G_A
HG01959	chr1	7624851	AG	A	chr1_7624851_AG_A
HG03026	chr1	7718196	C	CGTTCCGTAAACACAGTGGGCGTTCCGTAAACACAGTGGGT	chr1_7718196_C_CGTTCCGTAAACACAGTGGGCGTTCCGTAAACACAGTGGGT
HG03026	chr1	7749811	C	G	chr1_7749811_C_G
HG03305	chr1	8168945	C	T	chr1_8168945_C_T
HG00538	chr1	8463762	G	T	chr1_8463762_G_T
HG03305	chr1	8497614	T	C	chr1_8497614_T_C
HG01633	chr1	8955615	T	TCCAC	chr1_8955615_T_TCCAC
HG01261	chr1	9071650	C	CCGGGAGCTG	chr1_9071650_C_CCGGGAGCTG
NA12767	chr1	9397655	T	G	chr1_9397655_T_G
HG02596	chr1	9631965	T	TTCCC	chr1_9631965_T_TTCCC
HG03701	chr1	10087494	T	C	chr1_10087494_T_C
HG03116	chr1	10729115	G	T	chr1_10729115_G_T
HG01552	chr1	11096611	T	C	chr1_11096611_T_C
NA19662	chr1	11485332	T	G	chr1_11485332_T_G
HG01552	chr1	11556063	G	A	chr1_11556063_G_A
HG00526	chr1	11711251	C	T	chr1_11711251_C_T
NA19983	chr1	12081944	CCTCTTGCCTCACTTCCTGCTTCCCTT	C	chr1_12081944_CCTCTTGCCTCACTTCCTGCTTCCCTT_C
HG01343	chr1	12085543	T	C	chr1_12085543_T_C
HG01172	chr1	12378484	T	C	chr1_12378484_T_C
HG01068	chr1	12771648	C	T	chr1_12771648_C_T
NA19727	chr1	13405440	C	T	chr1_13405440_C_T
HG00694	chr1	13940426	A	G	chr1_13940426_A_G
HG00538	chr1	14707998	AG	A	chr1_14707998_AG_A
HG03119	chr1	14726317	G	A	chr1_14726317_G_A
HG00621	chr1	15067048	G	A	chr1_15067048_G_A
HG02148	chr1	15192173	C	T	chr1_15192173_C_T
NA19650	chr1	15271805	G	A	chr1_15271805_G_A
HG03116	chr1	15773852	G	A	chr1_15773852_G_A
HG03116	chr1	15843442	C	CAT	chr1_15843442_C_CAT
NA19656	chr1	15875171	A	T	chr1_15875171_A_T
HG00444	chr1	16375564	C	T	chr1_16375564_C_T
NA19718	chr1	17102521	G	A	chr1_17102521_G_A
NA20129	chr1	17343611	G	A	chr1_17343611_G_A
HG02011	chr1	17352228	A	G	chr1_17352228_A_G
HG03026	chr1	17838718	G	A	chr1_17838718_G_A
NA20128	chr1	17960253	G	T	chr1_17960253_G_T
HG03489	chr1	18524115	G	T	chr1_18524115_G_T
HG00538	chr1	18535135	T	C	chr1_18535135_T_C
HG03915	chr1	18766956	T	A	chr1_18766956_T_A
HG01439	chr1	19330477	C	A	chr1_19330477_C_A
HG02080	chr1	19383879	T	C	chr1_19383879_T_C
HG01343	chr1	19522200	A	G	chr1_19522200_A_G
HG01937	chr1	19611044	C	T	chr1_19611044_C_T
HG03710	chr1	20044366	T	TCG	chr1_20044366_T_TCG
HG01433	chr1	20115834	A	G	chr1_20115834_A_G
NA19656	chr1	20446958	A	G	chr1_20446958_A_G
HG01074	chr1	20576754	C	T	chr1_20576754_C_T
HG01376	chr1	20684705	A	T	chr1_20684705_A_T
HG02701	chr1	21506623	T	G	chr1_21506623_T_G
HG01611	chr1	21724224	G	A	chr1_21724224_G_A
HG03816	chr1	22046180	T	TTC	chr1_22046180_T_TTC
HG01255	chr1	22119060	G	GGT	chr1_22119060_G_GGT
NA19671	chr1	22344914	C	CAGCTCCATCCACCCCTGGTGCATT	chr1_22344914_C_CAGCTCCATCCACCCCTGGTGCATT
HG00465	chr1	22433645	A	C	chr1_22433645_A_C
HG00526	chr1	23684493	C	T	chr1_23684493_C_T
HG03605	chr1	23899686	A	C	chr1_23899686_A_C
HG03816	chr1	23979417	C	G	chr1_23979417_C_G
HG01959	chr1	24124371	G	C	chr1_24124371_G_C
HG03732	chr1	24366496	T	C	chr1_24366496_T_C
NA19662	chr1	24745269	T	A	chr1_24745269_T_A
NA19760	chr1	24823267	T	G	chr1_24823267_T_G
NA19727	chr1	24828694	T	C	chr1_24828694_T_C
NA19727	chr1	24828697	G	C	chr1_24828697_G_C
HG03116	chr1	25116953	G	T	chr1_25116953_G_T
NA19659	chr1	25534178	G	A	chr1_25534178_G_A
HG02495	chr1	25954191	G	A	chr1_25954191_G_A
HG01385	chr1	26374060	G	A	chr1_26374060_G_A
NA19191	chr1	26970587	G	A	chr1_26970587_G_A
HG00532	chr1	27133540	T	A	chr1_27133540_T_A
HG00465	chr1	27189859	T	C	chr1_27189859_T_C
HG03041	chr1	27304719	C	T	chr1_27304719_C_T
HG00597	chr1	27379425	C	T	chr1_27379425_C_T
HG01887	chr1	27585358	AC	A	chr1_27585358_AC_A
HG01887	chr1	27585363	GGGCAAGTCACTTTA	G	chr1_27585363_GGGCAAGTCACTTTA_G
HG03605	chr1	27728290	T	C	chr1_27728290_T_C
HG03651	chr1	28404089	A	G	chr1_28404089_A_G
HG00597	chr1	28636121	G	A	chr1_28636121_G_A
HG00429	chr1	28669169	C	T	chr1_28669169_C_T
HG00444	chr1	28782476	G	A	chr1_28782476_G_A
HG02056	chr1	29094686	A	G	chr1_29094686_A_G
NA19671	chr1	29178749	C	T	chr1_29178749_C_T
HG03119	chr1	29370789	T	G	chr1_29370789_T_G
HG03834	chr1	29502104	T	G	chr1_29502104_T_G
HG00450	chr1	30038591	C	T	chr1_30038591_C_T
HG03834	chr1	30138486	T	G	chr1_30138486_T_G
NA19659	chr1	30262424	T	C	chr1_30262424_T_C
HG00538	chr1	30448155	A	G	chr1_30448155_A_G
HG00538	chr1	31083272	G	C	chr1_31083272_G_C
HG01433	chr1	31104535	G	A	chr1_31104535_G_A
NA20129	chr1	31793845	G	C	chr1_31793845_G_C
NA19686	chr1	32326658	T	A	chr1_32326658_T_A
HG03305	chr1	32402530	G	A	chr1_32402530_G_A
HG01552	chr1	32682860	T	C	chr1_32682860_T_C
NA19191	chr1	32704418	T	G	chr1_32704418_T_G
HG03489	chr1	32887515	C	T	chr1_32887515_C_T
HG02612	chr1	33302036	C	T	chr1_33302036_C_T
HG01068	chr1	33545108	T	C	chr1_33545108_T_C
HG01376	chr1	33557812	C	T	chr1_33557812_C_T
NA19237	chr1	33732628	T	A	chr1_33732628_T_A
HG03116	chr1	34129003	A	AC	chr1_34129003_A_AC
HG02495	chr1	34383864	T	C	chr1_34383864_T_C
HG01106	chr1	34762799	G	A	chr1_34762799_G_A
HG00459	chr1	34910218	C	T	chr1_34910218_C_T
HG03807	chr1	34976161	G	C	chr1_34976161_G_C
HG01343	chr1	35482228	G	GA	chr1_35482228_G_GA
HG03732	chr1	36047175	G	A	chr1_36047175_G_A
HG00438	chr1	36557468	C	T	chr1_36557468_C_T
NA19662	chr1	37447198	C	CG	chr1_37447198_C_CG
NA19718	chr1	37594517	T	C	chr1_37594517_T_C
HG00579	chr1	38322776	A	AAACT	chr1_38322776_A_AAACT
HG01463	chr1	38383755	ACT	A	chr1_38383755_ACT_A
HG00621	chr1	38530092	T	TGCCTGCCTGGTGGTGCTCGGTCAGCGCCG	chr1_38530092_T_TGCCTGCCTGGTGGTGCTCGGTCAGCGCCG
HG02011	chr1	39819455	GTGGTGGGAGGACGCCTTTGT	G	chr1_39819455_GTGGTGGGAGGACGCCTTTGT_G
HG01106	chr1	39939359	G	A	chr1_39939359_G_A
NA19191	chr1	40009467	T	C	chr1_40009467_T_C
HG00538	chr1	40494757	C	T	chr1_40494757_C_T
HG02120	chr1	40692269	C	A	chr1_40692269_C_A
NA19757	chr1	40992083	C	T	chr1_40992083_C_T
NA18925	chr1	41100467	T	G	chr1_41100467_T_G
HG01199	chr1	41281555	A	AGTGGTGG	chr1_41281555_A_AGTGGTGG
NA19721	chr1	41778208	G	A	chr1_41778208_G_A
HG03710	chr1	42581227	A	C	chr1_42581227_A_C
HG00538	chr1	42782331	G	A	chr1_42782331_G_A
HG03816	chr1	42783522	C	T	chr1_42783522_C_T
HG01172	chr1	42960706	C	T	chr1_42960706_C_T
HG01433	chr1	42970225	A	G	chr1_42970225_A_G
HG01466	chr1	43504708	A	C	chr1_43504708_A_C
HG03119	chr1	43929960	C	G	chr1_43929960_C_G
NA20128	chr1	44091950	A	AACAAC	chr1_44091950_A_AACAAC
HG03834	chr1	44139071	A	ATAT	chr1_44139071_A_ATAT
HG01928	chr1	44230922	C	T	chr1_44230922_C_T
HG00453	chr1	44748098	C	T	chr1_44748098_C_T
HG00474	chr1	44826864	G	A	chr1_44826864_G_A
NA19671	chr1	44887706	A	C	chr1_44887706_A_C
HG00444	chr1	44992185	G	A	chr1_44992185_G_A
HG02726	chr1	45457034	A	C	chr1_45457034_A_C
HG03119	chr1	45491784	C	T	chr1_45491784_C_T
HG02074	chr1	45607283	G	A	chr1_45607283_G_A
HG01074	chr1	45920058	T	A	chr1_45920058_T_A
HG00538	chr1	46354508	CTG	C	chr1_46354508_CTG_C
HG01552	chr1	46691229	T	C	chr1_46691229_T_C
HG00423	chr1	47396374	T	C	chr1_47396374_T_C
HG00621	chr1	47508593	C	T	chr1_47508593_C_T
HG02701	chr1	47622420	G	GT	chr1_47622420_G_GT
NA19237	chr1	49343784	T	A	chr1_49343784_T_A
HG03710	chr1	49649446	C	G	chr1_49649446_C_G
HG00465	chr1	50351625	A	G	chr1_50351625_A_G
HG01493	chr1	50989681	A	C	chr1_50989681_A_C
NA19705	chr1	51436976	T	C	chr1_51436976_T_C
NA19763	chr1	51682383	G	A	chr1_51682383_G_A
HG03816	chr1	52144255	G	A	chr1_52144255_G_A
HG01385	chr1	52728251	A	G	chr1_52728251_A_G
NA19730	chr1	53489316	T	A	chr1_53489316_T_A
HG03200	chr1	53521083	C	T	chr1_53521083_C_T
HG02596	chr1	54155118	C	T	chr1_54155118_C_T
NA19656	chr1	54271524	T	C	chr1_54271524_T_C
HG02056	chr1	54526330	G	A	chr1_54526330_G_A
HG01520	chr1	54562414	C	A	chr1_54562414_C_A
NA19763	chr1	54806294	G	A	chr1_54806294_G_A
HG01439	chr1	54983940	T	C	chr1_54983940_T_C
HG02612	chr1	55025791	A	T	chr1_55025791_A_T
NA20129	chr1	55025898	A	G	chr1_55025898_A_G
HG02083	chr1	55271829	A	G	chr1_55271829_A_G
HG02726	chr1	55375407	G	A	chr1_55375407_G_A
HG00639	chr1	56533671	T	G	chr1_56533671_T_G
HG02596	chr1	56932334	T	A	chr1_56932334_T_A
NA20128	chr1	57245232	T	A	chr1_57245232_T_A
HG00532	chr1	57868348	C	T	chr1_57868348_C_T
HG01552	chr1	57886670	C	T	chr1_57886670_C_T
HG03798	chr1	58015480	C	T	chr1_58015480_C_T
HG00453	chr1	58113906	T	C	chr1_58113906_T_C
HG02615	chr1	58805219	G	GTA	chr1_58805219_G_GTA
NA19718	chr1	59546400	A	ATCTT	chr1_59546400_A_ATCTT
NA19650	chr1	60005871	G	A	chr1_60005871_G_A
NA19237	chr1	60112047	A	T	chr1_60112047_A_T
HG01439	chr1	60298791	A	G	chr1_60298791_A_G
HG02615	chr1	60567219	G	C	chr1_60567219_G_C
NA19656	chr1	61223004	G	T	chr1_61223004_G_T
HG00450	chr1	61911649	TA	T	chr1_61911649_TA_T
HG03305	chr1	62630310	C	A	chr1_62630310_C_A
HG02701	chr1	62669311	AG	A	chr1_62669311_AG_A
HG00538	chr1	62860722	A	G	chr1_62860722_A_G
NA18925	chr1	63036651	T	G	chr1_63036651_T_G
HG01099	chr1	63175821	A	G	chr1_63175821_A_G
HG01068	chr1	63264654	TG	T	chr1_63264654_TG_T
HG01433	chr1	64088068	G	C	chr1_64088068_G_C
HG00423	chr1	64819722	G	T	chr1_64819722_G_T
NA19671	chr1	65477490	C	T	chr1_65477490_C_T
HG01520	chr1	67580761	C	G	chr1_67580761_C_G
HG01520	chr1	67580762	C	T	chr1_67580762_C_T
HG01385	chr1	67819648	A	C	chr1_67819648_A_C
HG00639	chr1	67895234	A	AT	chr1_67895234_A_AT
HG03710	chr1	68156250	G	A	chr1_68156250_G_A
HG03041	chr1	68589248	G	A	chr1_68589248_G_A
HG03704	chr1	68668335	C	T	chr1_68668335_C_T
NA12767	chr1	69757058	G	A	chr1_69757058_G_A
HG01520	chr1	70075536	G	A	chr1_70075536_G_A
HG01611	chr1	70083090	G	A	chr1_70083090_G_A
NA19763	chr1	70141229	G	C	chr1_70141229_G_C
HG01138	chr1	70530051	A	C	chr1_70530051_A_C
NA19705	chr1	70570321	C	T	chr1_70570321_C_T
NA19757	chr1	70791824	A	T	chr1_70791824_A_T
HG01552	chr1	71350809	C	T	chr1_71350809_C_T
HG03915	chr1	71789768	T	TAA	chr1_71789768_T_TAA
HG01987	chr1	71829518	T	C	chr1_71829518_T_C
HG01068	chr1	71955647	A	T	chr1_71955647_A_T
HG01261	chr1	72635048	C	CA	chr1_72635048_C_CA
HG02596	chr1	72981021	G	A	chr1_72981021_G_A
HG02135	chr1	74269703	C	T	chr1_74269703_C_T
HG03200	chr1	74393716	G	A	chr1_74393716_G_A
HG03305	chr1	74709834	TA	T	chr1_74709834_TA_T
HG00694	chr1	75133740	G	A	chr1_75133740_G_A
HG03041	chr1	76097854	T	G	chr1_76097854_T_G
NA19237	chr1	76567296	G	T	chr1_76567296_G_T
HG03732	chr1	77165572	C	T	chr1_77165572_C_T
HG00447	chr1	77654550	T	C	chr1_77654550_T_C
HG01074	chr1	77813084	C	T	chr1_77813084_C_T
HG00444	chr1	78740694	G	A	chr1_78740694_G_A
HG02726	chr1	78959531	A	T	chr1_78959531_A_T
NA20129	chr1	79069431	T	C	chr1_79069431_T_C
HG01987	chr1	79256357	G	A	chr1_79256357_G_A
NA19721	chr1	79958982	C	T	chr1_79958982_C_T
HG03305	chr1	79977511	A	G	chr1_79977511_A_G
HG00459	chr1	80058800	A	ACCCC	chr1_80058800_A_ACCCC
NA19763	chr1	80277751	T	C	chr1_80277751_T_C
HG01987	chr1	80560383	A	C	chr1_80560383_A_C
NA19721	chr1	80698387	G	A	chr1_80698387_G_A
NA18925	chr1	81235500	C	T	chr1_81235500_C_T
NA19683	chr1	81405305	G	A	chr1_81405305_G_A
HG02257	chr1	81818011	AAAAT	A	chr1_81818011_AAAAT_A
HG00423	chr1	82472744	G	A	chr1_82472744_G_A
NA19705	chr1	82498988	C	T	chr1_82498988_C_T
HG00474	chr1	82549805	A	G	chr1_82549805_A_G
NA19656	chr1	82641367	T	C	chr1_82641367_T_C
HG03816	chr1	83913440	A	G	chr1_83913440_A_G
HG03704	chr1	84400960	G	A	chr1_84400960_G_A
HG00423	chr1	84734694	G	A	chr1_84734694_G_A
HG02495	chr1	84767408	G	A	chr1_84767408_G_A
NA19237	chr1	84779159	G	A	chr1_84779159_G_A
HG02257	chr1	84985571	G	T	chr1_84985571_G_T
HG01998	chr1	85679821	G	A	chr1_85679821_G_A
HG02726	chr1	86081247	C	T	chr1_86081247_C_T
HG02612	chr1	86240072	G	A	chr1_86240072_G_A
HG01552	chr1	86265058	C	A	chr1_86265058_C_A
HG01972	chr1	86396770	C	G	chr1_86396770_C_G
HG02495	chr1	86567123	G	A	chr1_86567123_G_A
HG00694	chr1	87666260	A	G	chr1_87666260_A_G
HG00474	chr1	87716338	T	C	chr1_87716338_T_C
HG01376	chr1	87843671	G	C	chr1_87843671_G_C
NA19191	chr1	87856481	G	T	chr1_87856481_G_T
HG00447	chr1	87963867	G	T	chr1_87963867_G_T
HG00526	chr1	88022221	G	C	chr1_88022221_G_C
HG01199	chr1	88185583	A	AC	chr1_88185583_A_AC
HG03732	chr1	89108737	C	T	chr1_89108737_C_T
HG00579	chr1	89223126	C	T	chr1_89223126_C_T
HG01074	chr1	89344945	A	G	chr1_89344945_A_G
HG02495	chr1	89503306	T	C	chr1_89503306_T_C
HG01074	chr1	89544017	A	G	chr1_89544017_A_G
HG03119	chr1	89942673	A	G	chr1_89942673_A_G
HG02287	chr1	90033009	CTG	C	chr1_90033009_CTG_C
HG03116	chr1	90778798	C	G	chr1_90778798_C_G
NA19191	chr1	91520538	AAGG	A	chr1_91520538_AAGG_A
NA19662	chr1	91621541	G	A	chr1_91621541_G_A
HG01343	chr1	91839046	T	C	chr1_91839046_T_C
HG00694	chr1	92700815	T	C	chr1_92700815_T_C
HG01433	chr1	92778957	C	T	chr1_92778957_C_T
NA19686	chr1	92851030	C	T	chr1_92851030_C_T
HG01433	chr1	92993928	G	C	chr1_92993928_G_C
HG01928	chr1	94001171	C	T	chr1_94001171_C_T
HG02080	chr1	95210308	G	A	chr1_95210308_G_A
HG01376	chr1	95279475	ATGGGAATCACTGGGCAATAGGAGTGTTAG	A	chr1_95279475_ATGGGAATCACTGGGCAATAGGAGTGTTAG_A
HG01946	chr1	95634647	C	A	chr1_95634647_C_A
HG03605	chr1	96360176	T	A	chr1_96360176_T_A
HG01972	chr1	96695429	AAGAC	A	chr1_96695429_AAGAC_A
HG02120	chr1	96943359	T	C	chr1_96943359_T_C
HG03704	chr1	97174873	T	C	chr1_97174873_T_C
HG03710	chr1	97221306	A	ATGCAGAGACAAATTATAGAATAGAAATCAGGTAACATGGT	chr1_97221306_A_ATGCAGAGACAAATTATAGAATAGAAATCAGGTAACATGGT
HG00465	chr1	97563448	C	A	chr1_97563448_C_A
HG01987	chr1	98001157	G	T	chr1_98001157_G_T
HG03116	chr1	98813397	A	G	chr1_98813397_A_G
NA19727	chr1	98922007	C	G	chr1_98922007_C_G
HG01433	chr1	99307923	G	C	chr1_99307923_G_C
NA19237	chr1	99311518	A	G	chr1_99311518_A_G
HG00465	chr1	99674647	T	C	chr1_99674647_T_C
HG01068	chr1	99791995	G	T	chr1_99791995_G_T
NA19665	chr1	99894964	AAGAT	A	chr1_99894964_AAGAT_A
HG02074	chr1	99955027	C	T	chr1_99955027_C_T
HG03701	chr1	100145092	G	T	chr1_100145092_G_T
HG01972	chr1	100257049	A	G	chr1_100257049_A_G
HG01959	chr1	100437652	A	G	chr1_100437652_A_G
HG01671	chr1	100439709	A	T	chr1_100439709_A_T
HG01959	chr1	100456428	T	TC	chr1_100456428_T_TC
HG01671	chr1	101167900	T	C	chr1_101167900_T_C
HG03915	chr1	101215670	TA	T	chr1_101215670_TA_T
HG01343	chr1	101325495	A	G	chr1_101325495_A_G
NA19757	chr1	101737243	C	G	chr1_101737243_C_G
NA19718	chr1	101918858	C	G	chr1_101918858_C_G
HG00612	chr1	102648603	A	AC	chr1_102648603_A_AC
HG00612	chr1	102648614	A	C	chr1_102648614_A_C
NA19702	chr1	102654665	A	T	chr1_102654665_A_T
HG02612	chr1	102952209	C	T	chr1_102952209_C_T
HG00459	chr1	102977325	T	C	chr1_102977325_T_C
HG02596	chr1	103041307	C	T	chr1_103041307_C_T
HG01493	chr1	103139425	A	G	chr1_103139425_A_G
HG03801	chr1	103427522	GAA	G	chr1_103427522_GAA_G
HG03041	chr1	103668309	G	A	chr1_103668309_G_A
HG00597	chr1	103857637	C	T	chr1_103857637_C_T
NA19659	chr1	103944859	C	T	chr1_103944859_C_T
HG03605	chr1	104173439	A	C	chr1_104173439_A_C
HG01520	chr1	104497058	C	T	chr1_104497058_C_T
HG03305	chr1	104619750	C	CATATATATATATATATATATATATATAT	chr1_104619750_C_CATATATATATATATATATATATATATAT
NA19665	chr1	105085159	T	C	chr1_105085159_T_C
HG01633	chr1	105141609	C	T	chr1_105141609_C_T
NA12767	chr1	105499669	A	C	chr1_105499669_A_C
NA19650	chr1	106770988	T	C	chr1_106770988_T_C
HG01946	chr1	107102418	C	T	chr1_107102418_C_T
HG01099	chr1	108001713	C	T	chr1_108001713_C_T
NA18925	chr1	108477520	C	T	chr1_108477520_C_T
HG00544	chr1	108609972	G	A	chr1_108609972_G_A
HG01433	chr1	110039325	C	T	chr1_110039325_C_T
HG01433	chr1	110039413	G	C	chr1_110039413_G_C
NA19237	chr1	110047552	A	T	chr1_110047552_A_T
NA19237	chr1	110047553	A	T	chr1_110047553_A_T
HG02612	chr1	110616260	T	G	chr1_110616260_T_G
HG02056	chr1	110713137	C	T	chr1_110713137_C_T
HG01463	chr1	110908323	TA	T	chr1_110908323_TA_T
NA19665	chr1	111668574	G	T	chr1_111668574_G_T
HG01937	chr1	111786661	T	G	chr1_111786661_T_G
HG03651	chr1	112259988	A	T	chr1_112259988_A_T
HG01987	chr1	112555692	A	T	chr1_112555692_A_T
HG01255	chr1	112622377	GAAAT	G	chr1_112622377_GAAAT_G
NA19705	chr1	112769895	G	T	chr1_112769895_G_T
HG01520	chr1	113283143	G	A	chr1_113283143_G_A
HG03834	chr1	114760526	A	G	chr1_114760526_A_G
HG02056	chr1	114975719	GC	G	chr1_114975719_GC_G
NA19683	chr1	115394846	C	A	chr1_115394846_C_A
HG01385	chr1	115749228	G	T	chr1_115749228_G_T
HG01172	chr1	115824694	G	A	chr1_115824694_G_A
HG02701	chr1	116483501	G	C	chr1_116483501_G_C
HG00450	chr1	116930435	A	G	chr1_116930435_A_G
NA19683	chr1	117005945	A	G	chr1_117005945_A_G
HG00538	chr1	117563364	G	A	chr1_117563364_G_A
HG01946	chr1	117696277	C	T	chr1_117696277_C_T
HG03119	chr1	118107788	C	CACTTGGGGAAG	chr1_118107788_C_CACTTGGGGAAG
HG00444	chr1	118251739	G	A	chr1_118251739_G_A
NA19656	chr1	118255281	G	A	chr1_118255281_G_A
HG00597	chr1	119504779	A	C	chr1_119504779_A_C
HG01611	chr1	121507534	A	C	chr1_121507534_A_C
HG03834	chr1	121771381	G	C	chr1_121771381_G_C
HG03816	chr1	121803645	G	C	chr1_121803645_G_C
NA12767	chr1	121907528	A	G	chr1_121907528_A_G
HG02523	chr1	121907567	T	A	chr1_121907567_T_A
HG02257	chr1	124937373	G	T	chr1_124937373_G_T
HG00526	chr1	124937425	C	A	chr1_124937425_C_A
HG03116	chr1	124938581	G	C	chr1_124938581_G_C
NA19705	chr1	124938744	A	T	chr1_124938744_A_T
HG02523	chr1	124961307	C	G	chr1_124961307_C_G
HG00444	chr1	145879608	T	C	chr1_145879608_T_C
HG02074	chr1	145942317	G	C	chr1_145942317_G_C
NA19724	chr1	147414324	G	A	chr1_147414324_G_A
HG01601	chr1	147660722	G	GA	chr1_147660722_G_GA
NA19757	chr1	147759095	C	T	chr1_147759095_C_T
HG03200	chr1	147820375	G	A	chr1_147820375_G_A
HG02523	chr1	149942780	G	A	chr1_149942780_G_A
NA19718	chr1	150179748	C	A	chr1_150179748_C_A
HG01520	chr1	150219887	G	A	chr1_150219887_G_A
HG00544	chr1	150832697	G	T	chr1_150832697_G_T
HG00423	chr1	150940244	G	A	chr1_150940244_G_A
HG02701	chr1	150968046	T	G	chr1_150968046_T_G
HG01928	chr1	151473815	T	C	chr1_151473815_T_C
HG02135	chr1	151576002	G	A	chr1_151576002_G_A
NA20129	chr1	153071026	G	T	chr1_153071026_G_T
NA20129	chr1	153071028	C	T	chr1_153071028_C_T
HG00621	chr1	153238351	C	T	chr1_153238351_C_T
NA20129	chr1	153489811	T	G	chr1_153489811_T_G
HG01520	chr1	153563524	G	T	chr1_153563524_G_T
HG02523	chr1	153754144	G	T	chr1_153754144_G_T
HG03605	chr1	153946773	C	G	chr1_153946773_C_G
HG03816	chr1	154046983	G	A	chr1_154046983_G_A
HG02701	chr1	154142766	G	C	chr1_154142766_G_C
NA19191	chr1	154838047	C	T	chr1_154838047_C_T
HG01100	chr1	155251006	C	T	chr1_155251006_C_T
HG02135	chr1	156223812	G	C	chr1_156223812_G_C
HG00664	chr1	156223910	A	T	chr1_156223910_A_T
NA19650	chr1	156416105	G	A	chr1_156416105_G_A
HG01106	chr1	156524752	A	AG	chr1_156524752_A_AG
HG01928	chr1	156638884	G	A	chr1_156638884_G_A
NA18925	chr1	157188154	C	G	chr1_157188154_C_G
HG02523	chr1	157608846	A	G	chr1_157608846_A_G
HG03651	chr1	157770936	G	C	chr1_157770936_G_C
HG01433	chr1	158042488	C	T	chr1_158042488_C_T
HG00639	chr1	158206499	C	A	chr1_158206499_C_A
HG03701	chr1	158268952	A	G	chr1_158268952_A_G
HG00459	chr1	158287165	A	G	chr1_158287165_A_G
HG03798	chr1	158584733	C	A	chr1_158584733_C_A
HG03305	chr1	159036041	T	A	chr1_159036041_T_A
HG01463	chr1	159262748	G	A	chr1_159262748_G_A
HG00694	chr1	159364039	T	A	chr1_159364039_T_A
HG01099	chr1	159617720	G	A	chr1_159617720_G_A
NA18925	chr1	160754362	G	A	chr1_160754362_G_A
HG02106	chr1	161426811	T	C	chr1_161426811_T_C
NA19656	chr1	161871743	A	T	chr1_161871743_A_T
HG00450	chr1	161944256	A	G	chr1_161944256_A_G
HG02083	chr1	162852750	A	C	chr1_162852750_A_C
NA19983	chr1	163390390	C	T	chr1_163390390_C_T
NA19763	chr1	163477537	T	G	chr1_163477537_T_G
HG02011	chr1	163593246	C	T	chr1_163593246_C_T
NA19656	chr1	163860701	A	G	chr1_163860701_A_G
HG00444	chr1	164260053	G	C	chr1_164260053_G_C
HG03834	chr1	164510307	CTCT	C	chr1_164510307_CTCT_C
HG03710	chr1	164567137	C	T	chr1_164567137_C_T
HG00429	chr1	165084370	G	C	chr1_165084370_G_C
HG03710	chr1	165738503	T	C	chr1_165738503_T_C
HG02148	chr1	166197403	C	T	chr1_166197403_C_T
HG01074	chr1	166478789	T	TG	chr1_166478789_T_TG
HG02074	chr1	166805057	A	G	chr1_166805057_A_G
NA20128	chr1	167129013	A	G	chr1_167129013_A_G
NA19656	chr1	167304940	A	G	chr1_167304940_A_G
HG02287	chr1	167518640	C	G	chr1_167518640_C_G
HG01106	chr1	167868606	C	T	chr1_167868606_C_T
HG01611	chr1	168434235	G	A	chr1_168434235_G_A
HG04217	chr1	170036950	T	C	chr1_170036950_T_C
HG03801	chr1	170334641	G	A	chr1_170334641_G_A
HG01887	chr1	170704335	A	G	chr1_170704335_A_G
HG02287	chr1	171404377	C	T	chr1_171404377_C_T
HG01972	chr1	171493385	A	G	chr1_171493385_A_G
HG01972	chr1	171678246	G	A	chr1_171678246_G_A
HG03816	chr1	171745222	T	C	chr1_171745222_T_C
HG02056	chr1	171938383	G	A	chr1_171938383_G_A
HG02011	chr1	172527268	A	G	chr1_172527268_A_G
HG00465	chr1	172912399	G	T	chr1_172912399_G_T
HG03041	chr1	173163505	C	T	chr1_173163505_C_T
NA19659	chr1	173788427	A	ATC	chr1_173788427_A_ATC
NA19751	chr1	173803734	T	G	chr1_173803734_T_G
HG01433	chr1	173875200	CTATG	C	chr1_173875200_CTATG_C
NA20129	chr1	173961907	G	A	chr1_173961907_G_A
NA19665	chr1	174754798	G	C	chr1_174754798_G_C
HG03801	chr1	174756471	T	A	chr1_174756471_T_A
NA19751	chr1	175028791	A	AAT	chr1_175028791_A_AAT
HG00444	chr1	175114533	A	C	chr1_175114533_A_C
HG02287	chr1	175489379	G	A	chr1_175489379_G_A
HG01987	chr1	175789792	C	T	chr1_175789792_C_T
HG00405	chr1	176568272	T	C	chr1_176568272_T_C
HG02615	chr1	176663935	G	T	chr1_176663935_G_T
NA19718	chr1	176919796	C	T	chr1_176919796_C_T
HG01466	chr1	178503109	C	T	chr1_178503109_C_T
HG01959	chr1	178505584	AAGCTAGGATTCAGAGG	A	chr1_178505584_AAGCTAGGATTCAGAGG_A
HG02074	chr1	178599076	A	G	chr1_178599076_A_G
NA19191	chr1	178646077	C	G	chr1_178646077_C_G
HG03651	chr1	179055133	C	T	chr1_179055133_C_T
HG02074	chr1	179332178	G	A	chr1_179332178_G_A
NA19718	chr1	179343859	G	A	chr1_179343859_G_A
HG00612	chr1	179732681	G	A	chr1_179732681_G_A
HG02011	chr1	179903770	A	G	chr1_179903770_A_G
HG00444	chr1	180458578	A	G	chr1_180458578_A_G
HG02106	chr1	181044981	C	T	chr1_181044981_C_T
HG03041	chr1	181158599	G	C	chr1_181158599_G_C
HG01439	chr1	181460856	G	A	chr1_181460856_G_A
HG01987	chr1	182258843	G	C	chr1_182258843_G_C
HG01633	chr1	182599410	TC	T	chr1_182599410_TC_T
HG03522	chr1	182938951	A	C	chr1_182938951_A_C
HG01172	chr1	183048744	T	C	chr1_183048744_T_C
NA12767	chr1	183154436	T	C	chr1_183154436_T_C
HG02083	chr1	183629491	C	CT	chr1_183629491_C_CT
HG02011	chr1	184084421	A	ATATTATCCATAAATCCTTTTGAT	chr1_184084421_A_ATATTATCCATAAATCCTTTTGAT
HG01671	chr1	184162460	A	G	chr1_184162460_A_G
HG03200	chr1	184321270	GGAGA	G	chr1_184321270_GGAGA_G
HG03119	chr1	184616904	C	T	chr1_184616904_C_T
HG00444	chr1	184840366	T	C	chr1_184840366_T_C
HG01433	chr1	185177452	T	C	chr1_185177452_T_C
HG02106	chr1	185847085	C	G	chr1_185847085_C_G
HG01987	chr1	186019629	T	C	chr1_186019629_T_C
HG01611	chr1	186794312	C	T	chr1_186794312_C_T
HG03834	chr1	187302223	G	T	chr1_187302223_G_T
HG01439	chr1	187433490	T	G	chr1_187433490_T_G
HG01463	chr1	187650968	A	G	chr1_187650968_A_G
HG03026	chr1	187686885	T	C	chr1_187686885_T_C
NA12767	chr1	187752127	A	G	chr1_187752127_A_G
HG01972	chr1	187990198	T	C	chr1_187990198_T_C
HG02726	chr1	188663745	T	C	chr1_188663745_T_C
HG01068	chr1	188675090	C	T	chr1_188675090_C_T
HG01466	chr1	189354909	A	G	chr1_189354909_A_G
HG01050	chr1	189781963	G	C	chr1_189781963_G_C
HG00555	chr1	189968503	C	T	chr1_189968503_C_T
NA19724	chr1	190258849	T	A	chr1_190258849_T_A
HG00535	chr1	190427055	G	C	chr1_190427055_G_C
HG01376	chr1	190756811	T	C	chr1_190756811_T_C
HG03522	chr1	191289215	C	T	chr1_191289215_C_T
HG00423	chr1	191368553	C	T	chr1_191368553_C_T
HG01928	chr1	191391824	T	G	chr1_191391824_T_G
HG00444	chr1	191704516	C	G	chr1_191704516_C_G
NA19683	chr1	192291900	T	A	chr1_192291900_T_A
HG01385	chr1	192327443	C	T	chr1_192327443_C_T
NA19751	chr1	192910735	G	A	chr1_192910735_G_A
HG03489	chr1	193313102	C	T	chr1_193313102_C_T
HG01074	chr1	193313486	G	A	chr1_193313486_G_A
HG01385	chr1	194032853	C	T	chr1_194032853_C_T
HG00532	chr1	194339913	C	T	chr1_194339913_C_T
HG02056	chr1	194442298	G	A	chr1_194442298_G_A
HG02056	chr1	194442404	G	A	chr1_194442404_G_A
NA19650	chr1	194838725	G	T	chr1_194838725_G_T
NA19763	chr1	194877445	A	AT	chr1_194877445_A_AT
NA19730	chr1	195194436	C	G	chr1_195194436_C_G
NA19724	chr1	195586243	C	G	chr1_195586243_C_G
HG01601	chr1	195624013	C	T	chr1_195624013_C_T
HG01937	chr1	195643063	A	G	chr1_195643063_A_G
HG03200	chr1	195652698	G	T	chr1_195652698_G_T
HG01261	chr1	198167373	G	A	chr1_198167373_G_A
HG00535	chr1	198358910	G	A	chr1_198358910_G_A
HG00423	chr1	198402401	T	C	chr1_198402401_T_C
HG02523	chr1	198516319	C	T	chr1_198516319_C_T
HG02080	chr1	198521340	T	A	chr1_198521340_T_A
HG02106	chr1	198648785	G	A	chr1_198648785_G_A
HG02148	chr1	199043561	CTTGTTTAG	C	chr1_199043561_CTTGTTTAG_C
HG01552	chr1	199069101	T	C	chr1_199069101_T_C
HG00459	chr1	199684229	C	T	chr1_199684229_C_T
HG01385	chr1	199973316	C	T	chr1_199973316_C_T
HG03522	chr1	199995756	C	G	chr1_199995756_C_G
HG00423	chr1	200515293	G	A	chr1_200515293_G_A
NA19656	chr1	201001687	A	G	chr1_201001687_A_G
NA19237	chr1	201079152	C	G	chr1_201079152_C_G
HG01074	chr1	201507284	AGGG	A	chr1_201507284_AGGG_A
NA19983	chr1	202144504	G	A	chr1_202144504_G_A
HG01106	chr1	202837091	C	G	chr1_202837091_C_G
HG01520	chr1	203171430	C	T	chr1_203171430_C_T
HG00429	chr1	203518717	C	G	chr1_203518717_C_G
HG00429	chr1	203692494	A	C	chr1_203692494_A_C
HG04217	chr1	203947357	G	A	chr1_203947357_G_A
HG01633	chr1	204001864	T	A	chr1_204001864_T_A
NA19724	chr1	204150022	T	A	chr1_204150022_T_A
HG03801	chr1	204585608	G	GA	chr1_204585608_G_GA
HG01466	chr1	204735217	G	A	chr1_204735217_G_A
HG02615	chr1	205389866	C	G	chr1_205389866_C_G
HG01987	chr1	207442951	G	A	chr1_207442951_G_A
HG00535	chr1	208264307	T	A	chr1_208264307_T_A
NA19751	chr1	208830006	TCATGTCACTTTA	T	chr1_208830006_TCATGTCACTTTA_T
HG01611	chr1	208912065	G	A	chr1_208912065_G_A
HG01493	chr1	208961700	T	A	chr1_208961700_T_A
HG01493	chr1	208961706	G	A	chr1_208961706_G_A
HG03701	chr1	209468802	T	C	chr1_209468802_T_C
NA19671	chr1	209955137	ACT	A	chr1_209955137_ACT_A
HG00474	chr1	209995603	G	A	chr1_209995603_G_A
NA19671	chr1	210079672	GA	G	chr1_210079672_GA_G
HG00538	chr1	210379199	A	G	chr1_210379199_A_G
NA19760	chr1	210518540	C	A	chr1_210518540_C_A
HG01887	chr1	211409774	T	C	chr1_211409774_T_C
NA19724	chr1	211715649	T	C	chr1_211715649_T_C
HG00639	chr1	212000514	C	T	chr1_212000514_C_T
HG00555	chr1	212292493	C	A	chr1_212292493_C_A
HG01998	chr1	212382669	G	A	chr1_212382669_G_A
NA19686	chr1	212833798	T	C	chr1_212833798_T_C
HG03489	chr1	212913184	C	G	chr1_212913184_C_G
HG01946	chr1	212943374	T	C	chr1_212943374_T_C
HG01255	chr1	213107883	A	G	chr1_213107883_A_G
NA19727	chr1	213207995	A	G	chr1_213207995_A_G
NA19656	chr1	213919664	C	T	chr1_213919664_C_T
HG00465	chr1	214451076	G	A	chr1_214451076_G_A
HG01385	chr1	214580313	C	T	chr1_214580313_C_T
HG02523	chr1	214640043	T	C	chr1_214640043_T_C
HG00465	chr1	214719929	A	G	chr1_214719929_A_G
HG03834	chr1	215665982	T	A	chr1_215665982_T_A
HG02495	chr1	215833187	A	G	chr1_215833187_A_G
HG01928	chr1	215885042	A	G	chr1_215885042_A_G
HG01520	chr1	215960774	G	A	chr1_215960774_G_A
HG02135	chr1	215968670	TATC	T	chr1_215968670_TATC_T
HG01255	chr1	216285424	G	C	chr1_216285424_G_C
HG03816	chr1	216705878	G	A	chr1_216705878_G_A
HG01433	chr1	217075589	T	TCC	chr1_217075589_T_TCC
HG01493	chr1	217334131	C	T	chr1_217334131_C_T
HG03041	chr1	217507988	A	T	chr1_217507988_A_T
HG03026	chr1	217656250	C	T	chr1_217656250_C_T
HG02106	chr1	217673754	G	A	chr1_217673754_G_A
HG01998	chr1	217735835	CTTA	C	chr1_217735835_CTTA_C
HG01998	chr1	218168151	G	A	chr1_218168151_G_A
HG01376	chr1	218213830	T	C	chr1_218213830_T_C
HG00597	chr1	218548741	T	C	chr1_218548741_T_C
HG02080	chr1	220569343	G	GT	chr1_220569343_G_GT
HG00639	chr1	220812625	C	T	chr1_220812625_C_T
HG00453	chr1	221113573	T	C	chr1_221113573_T_C
NA18925	chr1	221174201	G	A	chr1_221174201_G_A
HG01611	chr1	222085545	C	T	chr1_222085545_C_T
HG02135	chr1	222238255	T	G	chr1_222238255_T_G
HG01376	chr1	222754756	G	A	chr1_222754756_G_A
HG02011	chr1	222821938	A	G	chr1_222821938_A_G
HG00612	chr1	223026291	G	A	chr1_223026291_G_A
HG00612	chr1	223026351	G	A	chr1_223026351_G_A
NA19751	chr1	223309222	C	G	chr1_223309222_C_G
HG00423	chr1	223492766	A	G	chr1_223492766_A_G
NA18925	chr1	224561890	G	T	chr1_224561890_G_T
HG01385	chr1	224603937	G	A	chr1_224603937_G_A
HG03651	chr1	224669956	C	G	chr1_224669956_C_G
NA19650	chr1	225018504	G	C	chr1_225018504_G_C
HG01887	chr1	225080884	G	A	chr1_225080884_G_A
HG00579	chr1	225358201	A	G	chr1_225358201_A_G
HG02495	chr1	225475227	C	T	chr1_225475227_C_T
HG03026	chr1	225871796	A	T	chr1_225871796_A_T
HG01671	chr1	226104910	A	C	chr1_226104910_A_C
HG03651	chr1	226128249	G	A	chr1_226128249_G_A
HG02011	chr1	226330961	C	T	chr1_226330961_C_T
HG01972	chr1	226803639	C	T	chr1_226803639_C_T
HG01466	chr1	227302693	AT	A	chr1_227302693_AT_A
NA19718	chr1	227742923	G	A	chr1_227742923_G_A
HG03651	chr1	227990502	A	G	chr1_227990502_A_G
NA19757	chr1	228835183	T	A	chr1_228835183_T_A
HG02011	chr1	229013366	T	TTTTC	chr1_229013366_T_TTTTC
HG00447	chr1	229484261	C	T	chr1_229484261_C_T
HG00450	chr1	229575733	T	C	chr1_229575733_T_C
NA19757	chr1	230085534	C	T	chr1_230085534_C_T
HG00450	chr1	230533368	G	C	chr1_230533368_G_C
HG01633	chr1	231058809	C	T	chr1_231058809_C_T
HG03116	chr1	231213798	G	A	chr1_231213798_G_A
NA19721	chr1	232231460	G	C	chr1_232231460_G_C
HG01633	chr1	232231609	G	A	chr1_232231609_G_A
HG00444	chr1	232231996	G	C	chr1_232231996_G_C
HG00465	chr1	232232010	C	T	chr1_232232010_C_T
HG00597	chr1	232485224	T	C	chr1_232485224_T_C
NA20128	chr1	233123611	GA	G	chr1_233123611_GA_G
HG02257	chr1	233161337	G	A	chr1_233161337_G_A
HG00444	chr1	233887801	C	T	chr1_233887801_C_T
NA19237	chr1	234031397	A	G	chr1_234031397_A_G
HG02011	chr1	234781752	G	A	chr1_234781752_G_A
NA19650	chr1	234905947	T	C	chr1_234905947_T_C
HG02011	chr1	235250800	T	C	chr1_235250800_T_C
HG02148	chr1	235513237	C	T	chr1_235513237_C_T
HG03927	chr1	235544430	G	A	chr1_235544430_G_A
NA19650	chr1	236548112	C	T	chr1_236548112_C_T
HG00694	chr1	236875506	A	G	chr1_236875506_A_G
HG01376	chr1	237064867	C	T	chr1_237064867_C_T
HG02612	chr1	237628696	T	A	chr1_237628696_T_A
NA19662	chr1	237789526	T	TATTA	chr1_237789526_T_TATTA
NA20128	chr1	238744901	C	A	chr1_238744901_C_A
HG01138	chr1	238822877	A	G	chr1_238822877_A_G
HG01074	chr1	238987011	A	C	chr1_238987011_A_C
HG03119	chr1	239120004	C	T	chr1_239120004_C_T
HG03200	chr1	239329455	A	G	chr1_239329455_A_G
NA19683	chr1	239407150	A	T	chr1_239407150_A_T
HG00664	chr1	239618100	C	T	chr1_239618100_C_T
HG02257	chr1	239674918	C	T	chr1_239674918_C_T
HG03116	chr1	240122078	T	TAA	chr1_240122078_T_TAA
NA20129	chr1	240184963	C	G	chr1_240184963_C_G
HG00459	chr1	240328080	G	A	chr1_240328080_G_A
HG01099	chr1	240339339	AT	A	chr1_240339339_AT_A
HG03116	chr1	240478887	T	C	chr1_240478887_T_C
NA20128	chr1	240974756	A	G	chr1_240974756_A_G
HG01937	chr1	241269244	C	T	chr1_241269244_C_T
NA19705	chr1	241372585	A	C	chr1_241372585_A_C
NA19686	chr1	241713535	A	AAGGG	chr1_241713535_A_AAGGG
HG03710	chr1	241718840	G	A	chr1_241718840_G_A
HG01050	chr1	242720970	G	A	chr1_242720970_G_A
HG02612	chr1	243506670	C	T	chr1_243506670_C_T
HG02106	chr1	243618349	C	T	chr1_243618349_C_T
HG03927	chr1	244120457	C	T	chr1_244120457_C_T
HG01385	chr1	245109922	T	C	chr1_245109922_T_C
HG02120	chr1	245313698	C	T	chr1_245313698_C_T
NA19763	chr1	245323031	A	AAC	chr1_245323031_A_AAC
HG02726	chr1	245329040	GA	G	chr1_245329040_GA_G
HG00444	chr1	245411680	G	A	chr1_245411680_G_A
HG03807	chr1	245458192	C	T	chr1_245458192_C_T
HG00453	chr1	246064400	T	C	chr1_246064400_T_C
HG03489	chr1	246215266	C	G	chr1_246215266_C_G
HG01887	chr1	246243864	C	G	chr1_246243864_C_G
HG01099	chr1	246595000	G	A	chr1_246595000_G_A
HG03807	chr1	246678287	C	CG	chr1_246678287_C_CG
NA19650	chr1	247169562	C	G	chr1_247169562_C_G
NA19650	chr1	247169563	A	G	chr1_247169563_A_G
HG03710	chr1	247169886	C	T	chr1_247169886_C_T
HG00579	chr1	247296505	G	C	chr1_247296505_G_C
NA19656	chr1	247412043	C	CGGGTGGGGACAGAGGCTGACTATGTGGCAGCACAGT	chr1_247412043_C_CGGGTGGGGACAGAGGCTGACTATGTGGCAGCACAGT
HG01255	chr1	247588329	A	G	chr1_247588329_A_G
HG02056	chr1	247991191	T	C	chr1_247991191_T_C
NA19662	chr1	248145766	A	C	chr1_248145766_A_C
HG00423	chr1	248347252	C	T	chr1_248347252_C_T
HG00423	chr2	78124	T	C	chr2_78124_T_C
HG02523	chr2	416598	ACCCCACCACGCTGATGACGGCAGAAAGCTCCCG	A	chr2_416598_ACCCCACCACGCTGATGACGGCAGAAAGCTCCCG_A
HG00474	chr2	442571	G	A	chr2_442571_G_A
HG03489	chr2	504912	C	T	chr2_504912_C_T
HG00532	chr2	897550	C	A	chr2_897550_C_A
HG01633	chr2	913215	A	G	chr2_913215_A_G
NA19763	chr2	1226264	G	T	chr2_1226264_G_T
HG01172	chr2	1262582	T	TCTCAGTCCAGACGAGGAAACCCAAAGG	chr2_1262582_T_TCTCAGTCCAGACGAGGAAACCCAAAGG
HG03651	chr2	1262623	A	T	chr2_1262623_A_T
HG03651	chr2	1262624	G	A	chr2_1262624_G_A
HG03651	chr2	1262626	A	T	chr2_1262626_A_T
HG03915	chr2	1341493	C	T	chr2_1341493_C_T
HG01068	chr2	1486132	G	A	chr2_1486132_G_A
HG00453	chr2	1505501	A	AC	chr2_1505501_A_AC
NA19686	chr2	1528413	C	G	chr2_1528413_C_G
HG01887	chr2	1529918	A	AC	chr2_1529918_A_AC
HG02083	chr2	1556119	C	A	chr2_1556119_C_A
HG02257	chr2	1656929	G	GCC	chr2_1656929_G_GCC
HG03200	chr2	1749638	C	T	chr2_1749638_C_T
HG01385	chr2	2012824	G	A	chr2_2012824_G_A
HG03701	chr2	2113477	G	A	chr2_2113477_G_A
HG03732	chr2	2314070	G	A	chr2_2314070_G_A
HG02495	chr2	2580178	C	CAA	chr2_2580178_C_CAA
HG03522	chr2	2746986	T	C	chr2_2746986_T_C
HG02106	chr2	2793275	G	A	chr2_2793275_G_A
HG01068	chr2	2936180	G	A	chr2_2936180_G_A
HG00465	chr2	3330938	G	GTGAGATGGTGTGAGCAGAGGCAGGCACACACTCA	chr2_3330938_G_GTGAGATGGTGTGAGCAGAGGCAGGCACACACTCA
HG01972	chr2	3335797	C	T	chr2_3335797_C_T
HG03489	chr2	3585472	GCTGTGCTCCAGATCTCATGC	G	chr2_3585472_GCTGTGCTCCAGATCTCATGC_G
HG03798	chr2	3686828	A	G	chr2_3686828_A_G
HG03200	chr2	4714722	T	C	chr2_4714722_T_C
NA19659	chr2	4816357	A	G	chr2_4816357_A_G
HG00438	chr2	5167764	G	C	chr2_5167764_G_C
HG03732	chr2	5210437	C	G	chr2_5210437_C_G
NA19705	chr2	5242244	T	A	chr2_5242244_T_A
NA19730	chr2	5398271	A	T	chr2_5398271_A_T
HG03041	chr2	5439361	T	C	chr2_5439361_T_C
HG02287	chr2	5702706	G	C	chr2_5702706_G_C
HG01552	chr2	5811145	A	G	chr2_5811145_A_G
HG01611	chr2	5884696	C	CCT	chr2_5884696_C_CCT
HG02726	chr2	5900918	C	T	chr2_5900918_C_T
HG02080	chr2	5902833	A	G	chr2_5902833_A_G
HG01199	chr2	6977465	A	G	chr2_6977465_A_G
HG01099	chr2	7161697	TTGTTAAAAGAAAAGAATGCTCTCTGCGTA	T	chr2_7161697_TTGTTAAAAGAAAAGAATGCTCTCTGCGTA_T
HG01050	chr2	7218652	G	T	chr2_7218652_G_T
HG01493	chr2	7222452	A	G	chr2_7222452_A_G
HG03816	chr2	7431707	G	T	chr2_7431707_G_T
HG03834	chr2	8273748	C	T	chr2_8273748_C_T
HG00450	chr2	8545097	C	T	chr2_8545097_C_T
HG01138	chr2	8584363	C	T	chr2_8584363_C_T
HG03489	chr2	8636438	A	C	chr2_8636438_A_C
NA19757	chr2	9168157	A	G	chr2_9168157_A_G
HG00694	chr2	9643820	C	T	chr2_9643820_C_T
HG01106	chr2	9706385	C	T	chr2_9706385_C_T
NA19983	chr2	9794890	G	GCTGC	chr2_9794890_G_GCTGC
NA20128	chr2	10178327	A	G	chr2_10178327_A_G
HG02523	chr2	10416304	C	T	chr2_10416304_C_T
HG03116	chr2	10425836	C	T	chr2_10425836_C_T
HG03041	chr2	10470840	C	T	chr2_10470840_C_T
HG03927	chr2	10475358	C	T	chr2_10475358_C_T
HG03041	chr2	10536703	T	TAGATCCTGTGTATTGGGGTGTTTCAGC	chr2_10536703_T_TAGATCCTGTGTATTGGGGTGTTTCAGC
HG01972	chr2	10622660	A	G	chr2_10622660_A_G
HG03489	chr2	11917521	T	C	chr2_11917521_T_C
NA19659	chr2	12090382	C	T	chr2_12090382_C_T
HG03026	chr2	12231426	C	T	chr2_12231426_C_T
HG01138	chr2	12287275	C	A	chr2_12287275_C_A
HG03927	chr2	12560144	C	T	chr2_12560144_C_T
NA19671	chr2	12885093	G	A	chr2_12885093_G_A
HG03116	chr2	13012422	G	A	chr2_13012422_G_A
HG01671	chr2	13081703	G	A	chr2_13081703_G_A
HG00532	chr2	13092516	G	A	chr2_13092516_G_A
NA19763	chr2	13121584	T	G	chr2_13121584_T_G
HG01439	chr2	13200841	A	G	chr2_13200841_A_G
HG01671	chr2	13706073	G	T	chr2_13706073_G_T
HG03522	chr2	13792588	C	A	chr2_13792588_C_A
HG02612	chr2	13829185	T	G	chr2_13829185_T_G
NA19727	chr2	13967052	A	C	chr2_13967052_A_C
NA19191	chr2	14308503	G	T	chr2_14308503_G_T
HG03801	chr2	14996902	C	G	chr2_14996902_C_G
HG02074	chr2	15278423	G	A	chr2_15278423_G_A
NA19686	chr2	15381419	G	A	chr2_15381419_G_A
NA19659	chr2	15468187	C	T	chr2_15468187_C_T
HG00447	chr2	16297494	A	G	chr2_16297494_A_G
NA12767	chr2	16415473	G	T	chr2_16415473_G_T
HG00612	chr2	16707102	A	G	chr2_16707102_A_G
HG02615	chr2	17290510	C	T	chr2_17290510_C_T
HG00459	chr2	17851415	C	T	chr2_17851415_C_T
NA19718	chr2	18095795	C	G	chr2_18095795_C_G
HG02495	chr2	18282891	T	C	chr2_18282891_T_C
HG00474	chr2	18462953	TTTCATTAAGTTGATC	T	chr2_18462953_TTTCATTAAGTTGATC_T
HG01255	chr2	18464220	T	A	chr2_18464220_T_A
HG01466	chr2	18539894	T	G	chr2_18539894_T_G
NA19650	chr2	18555058	C	G	chr2_18555058_C_G
HG01068	chr2	18765567	C	A	chr2_18765567_C_A
HG00535	chr2	19057649	T	A	chr2_19057649_T_A
HG01601	chr2	19145991	GATATGAT	G	chr2_19145991_GATATGAT_G
HG03710	chr2	19627614	A	G	chr2_19627614_A_G
NA19659	chr2	20272216	T	A	chr2_20272216_T_A
HG01074	chr2	20408441	C	G	chr2_20408441_C_G
HG01493	chr2	20984515	T	G	chr2_20984515_T_G
HG03710	chr2	21669724	C	G	chr2_21669724_C_G
NA19983	chr2	21719233	C	T	chr2_21719233_C_T
NA19702	chr2	22062729	G	A	chr2_22062729_G_A
HG02135	chr2	22175363	A	G	chr2_22175363_A_G
HG02726	chr2	22742951	A	G	chr2_22742951_A_G
HG01928	chr2	23474513	G	A	chr2_23474513_G_A
HG02287	chr2	23590701	G	A	chr2_23590701_G_A
HG02615	chr2	23594572	T	C	chr2_23594572_T_C
HG03305	chr2	24454739	A	G	chr2_24454739_A_G
NA19659	chr2	24740031	C	A	chr2_24740031_C_A
NA19724	chr2	24956967	T	C	chr2_24956967_T_C
HG01463	chr2	25177580	C	T	chr2_25177580_C_T
HG00555	chr2	25395734	G	A	chr2_25395734_G_A
NA19760	chr2	25535865	C	T	chr2_25535865_C_T
HG01987	chr2	25725440	G	T	chr2_25725440_G_T
HG03732	chr2	25980994	C	T	chr2_25980994_C_T
HG00621	chr2	26460870	G	A	chr2_26460870_G_A
HG02596	chr2	27130052	G	GGGGT	chr2_27130052_G_GGGGT
HG01937	chr2	27285953	G	A	chr2_27285953_G_A
HG01199	chr2	27601577	G	A	chr2_27601577_G_A
HG00612	chr2	27885194	A	T	chr2_27885194_A_T
NA19983	chr2	29083610	A	AC	chr2_29083610_A_AC
NA19702	chr2	29083618	C	CCA	chr2_29083618_C_CCA
HG02135	chr2	29898588	A	G	chr2_29898588_A_G
HG00664	chr2	30380933	C	T	chr2_30380933_C_T
HG01463	chr2	30708554	C	T	chr2_30708554_C_T
HG02056	chr2	30987766	G	A	chr2_30987766_G_A
HG03041	chr2	31146540	G	A	chr2_31146540_G_A
HG03704	chr2	32174153	T	C	chr2_32174153_T_C
HG02011	chr2	32182824	A	G	chr2_32182824_A_G
HG01633	chr2	32641413	A	C	chr2_32641413_A_C
NA20128	chr2	33350232	T	G	chr2_33350232_T_G
HG01466	chr2	33622335	T	C	chr2_33622335_T_C
HG00526	chr2	33712015	AT	A	chr2_33712015_AT_A
HG02257	chr2	33843187	C	G	chr2_33843187_C_G
HG03116	chr2	33981693	G	A	chr2_33981693_G_A
HG00474	chr2	34940914	C	T	chr2_34940914_C_T
HG01255	chr2	35187642	A	G	chr2_35187642_A_G
HG00526	chr2	35240061	C	T	chr2_35240061_C_T
NA19662	chr2	35497004	C	T	chr2_35497004_C_T
HG03041	chr2	35571419	T	C	chr2_35571419_T_C
NA19671	chr2	35708825	T	C	chr2_35708825_T_C
NA20129	chr2	35720532	T	G	chr2_35720532_T_G
NA19191	chr2	36467607	A	T	chr2_36467607_A_T
HG01987	chr2	36708110	T	TC	chr2_36708110_T_TC
HG00544	chr2	37017246	G	A	chr2_37017246_G_A
HG01928	chr2	38386032	CA	C	chr2_38386032_CA_C
NA19237	chr2	38579477	G	A	chr2_38579477_G_A
HG04217	chr2	38892552	A	G	chr2_38892552_A_G
HG02106	chr2	39725886	G	A	chr2_39725886_G_A
HG03116	chr2	40100539	G	A	chr2_40100539_G_A
HG01887	chr2	40577575	A	G	chr2_40577575_A_G
HG01255	chr2	40990472	G	T	chr2_40990472_G_T
NA19191	chr2	41234335	G	C	chr2_41234335_G_C
HG00694	chr2	41369678	T	C	chr2_41369678_T_C
HG01493	chr2	41644291	C	T	chr2_41644291_C_T
HG01633	chr2	41756088	G	A	chr2_41756088_G_A
NA19656	chr2	42088695	T	C	chr2_42088695_T_C
HG00544	chr2	42647254	C	T	chr2_42647254_C_T
NA20129	chr2	42707566	C	A	chr2_42707566_C_A
HG02120	chr2	42848832	C	A	chr2_42848832_C_A
HG03119	chr2	43843797	T	C	chr2_43843797_T_C
HG00453	chr2	44881574	T	A	chr2_44881574_T_A
NA19665	chr2	44881672	T	TGGG	chr2_44881672_T_TGGG
HG01138	chr2	45038254	G	C	chr2_45038254_G_C
HG00453	chr2	46229345	C	A	chr2_46229345_C_A
HG03522	chr2	47138030	C	CT	chr2_47138030_C_CT
HG03816	chr2	47488039	A	C	chr2_47488039_A_C
HG01928	chr2	47774902	G	A	chr2_47774902_G_A
NA19983	chr2	47914500	G	C	chr2_47914500_G_C
HG01611	chr2	48464549	G	A	chr2_48464549_G_A
HG01520	chr2	48652211	C	T	chr2_48652211_C_T
NA19702	chr2	49550854	T	G	chr2_49550854_T_G
NA19705	chr2	49556273	CTTAAG	C	chr2_49556273_CTTAAG_C
HG00597	chr2	49769010	T	C	chr2_49769010_T_C
HG01552	chr2	50046452	G	A	chr2_50046452_G_A
HG00459	chr2	50103398	T	A	chr2_50103398_T_A
NA19751	chr2	50103663	C	T	chr2_50103663_C_T
HG00612	chr2	50148040	T	C	chr2_50148040_T_C
HG02287	chr2	50272075	G	C	chr2_50272075_G_C
HG01946	chr2	50514577	C	G	chr2_50514577_C_G
HG01946	chr2	50516003	G	C	chr2_50516003_G_C
HG01520	chr2	50809057	T	C	chr2_50809057_T_C
HG00664	chr2	50876106	G	A	chr2_50876106_G_A
HG03816	chr2	51241685	C	T	chr2_51241685_C_T
HG00664	chr2	51370611	G	T	chr2_51370611_G_T
HG03041	chr2	51452115	C	T	chr2_51452115_C_T
HG01493	chr2	52227295	A	G	chr2_52227295_A_G
NA19705	chr2	52530579	G	A	chr2_52530579_G_A
HG03200	chr2	52574047	G	C	chr2_52574047_G_C
HG01100	chr2	52741204	A	G	chr2_52741204_A_G
HG01439	chr2	52840231	C	A	chr2_52840231_C_A
NA20129	chr2	52852281	G	T	chr2_52852281_G_T
HG01138	chr2	52903340	G	T	chr2_52903340_G_T
HG01972	chr2	53132193	A	G	chr2_53132193_A_G
HG02615	chr2	53331133	C	T	chr2_53331133_C_T
HG01068	chr2	54190540	T	A	chr2_54190540_T_A
HG03116	chr2	54250477	T	TG	chr2_54250477_T_TG
HG01671	chr2	54519611	C	T	chr2_54519611_C_T
HG01601	chr2	54537630	G	A	chr2_54537630_G_A
NA19727	chr2	54690237	A	AT	chr2_54690237_A_AT
HG03651	chr2	55097759	T	C	chr2_55097759_T_C
HG04217	chr2	55313999	A	G	chr2_55313999_A_G
HG01671	chr2	55430452	C	T	chr2_55430452_C_T
NA19751	chr2	55509059	C	A	chr2_55509059_C_A
NA19760	chr2	55628563	C	T	chr2_55628563_C_T
HG00555	chr2	57278292	C	T	chr2_57278292_C_T
HG00535	chr2	57302354	G	A	chr2_57302354_G_A
HG03116	chr2	57313972	T	G	chr2_57313972_T_G
HG01261	chr2	57340027	T	TTCCACCC	chr2_57340027_T_TTCCACCC
HG02135	chr2	57344220	A	G	chr2_57344220_A_G
HG02495	chr2	57475664	A	G	chr2_57475664_A_G
NA19662	chr2	57570421	C	A	chr2_57570421_C_A
NA19702	chr2	58019787	A	G	chr2_58019787_A_G
NA19665	chr2	58048868	A	G	chr2_58048868_A_G
HG01463	chr2	58079329	G	A	chr2_58079329_G_A
HG02523	chr2	58871680	G	C	chr2_58871680_G_C
NA18925	chr2	58911336	T	C	chr2_58911336_T_C
HG01601	chr2	58961849	A	AT	chr2_58961849_A_AT
HG01261	chr2	59452689	A	ATG	chr2_59452689_A_ATG
HG03704	chr2	59642171	CTTGT	C	chr2_59642171_CTTGT_C
HG01466	chr2	59759091	C	A	chr2_59759091_C_A
HG03305	chr2	61989230	G	A	chr2_61989230_G_A
NA19721	chr2	62377406	G	A	chr2_62377406_G_A
HG00538	chr2	62471972	C	T	chr2_62471972_C_T
HG03710	chr2	62621191	G	T	chr2_62621191_G_T
HG03710	chr2	62621419	G	C	chr2_62621419_G_C
HG03710	chr2	62621868	G	C	chr2_62621868_G_C
NA19702	chr2	63461340	T	G	chr2_63461340_T_G
HG01261	chr2	63482284	G	T	chr2_63482284_G_T
HG03041	chr2	63974016	C	T	chr2_63974016_C_T
HG01998	chr2	64319489	T	C	chr2_64319489_T_C
HG01611	chr2	64435253	A	G	chr2_64435253_A_G
NA19757	chr2	64437909	T	C	chr2_64437909_T_C
NA19683	chr2	64524729	G	A	chr2_64524729_G_A
HG01493	chr2	64861279	T	G	chr2_64861279_T_G
HG00579	chr2	65033717	C	T	chr2_65033717_C_T
HG00639	chr2	65401928	C	CGT	chr2_65401928_C_CGT
NA19686	chr2	65800985	A	G	chr2_65800985_A_G
HG01439	chr2	65859865	G	A	chr2_65859865_G_A
NA19763	chr2	66061651	T	G	chr2_66061651_T_G
NA19763	chr2	66061655	T	C	chr2_66061655_T_C
HG02106	chr2	66093634	C	A	chr2_66093634_C_A
HG01106	chr2	66699695	T	C	chr2_66699695_T_C
HG02287	chr2	66747529	C	T	chr2_66747529_C_T
HG01068	chr2	66867937	C	G	chr2_66867937_C_G
NA18925	chr2	67458345	G	A	chr2_67458345_G_A
HG00447	chr2	67970505	C	T	chr2_67970505_C_T
HG00447	chr2	68078213	G	T	chr2_68078213_G_T
HG01433	chr2	68344221	ATG	A	chr2_68344221_ATG_A
NA19656	chr2	68693706	C	G	chr2_68693706_C_G
HG02011	chr2	69138771	A	G	chr2_69138771_A_G
NA19763	chr2	69273803	C	T	chr2_69273803_C_T
HG01493	chr2	69303442	A	G	chr2_69303442_A_G
HG00544	chr2	69426219	G	T	chr2_69426219_G_T
HG03305	chr2	69737415	C	G	chr2_69737415_C_G
HG03807	chr2	70248473	C	T	chr2_70248473_C_T
HG03710	chr2	70730769	G	A	chr2_70730769_G_A
NA19760	chr2	70856454	G	A	chr2_70856454_G_A
HG01199	chr2	70963628	G	T	chr2_70963628_G_T
NA19730	chr2	71176394	A	G	chr2_71176394_A_G
HG03732	chr2	71331676	C	G	chr2_71331676_C_G
HG01937	chr2	71470061	G	C	chr2_71470061_G_C
HG01466	chr2	71971137	C	T	chr2_71971137_C_T
HG00579	chr2	71979414	C	T	chr2_71979414_C_T
HG01463	chr2	72807201	G	A	chr2_72807201_G_A
HG02074	chr2	72894863	T	C	chr2_72894863_T_C
HG03927	chr2	72970778	C	A	chr2_72970778_C_A
HG02080	chr2	73574688	G	A	chr2_73574688_G_A
NA19705	chr2	74329649	G	A	chr2_74329649_G_A
HG02726	chr2	76484311	T	C	chr2_76484311_T_C
HG02596	chr2	76574727	T	C	chr2_76574727_T_C
HG00459	chr2	76627069	G	A	chr2_76627069_G_A
HG00429	chr2	76669892	A	G	chr2_76669892_A_G
HG01199	chr2	77092462	C	A	chr2_77092462_C_A
NA19656	chr2	77092462	C	A	chr2_77092462_C_A
NA19659	chr2	77092462	C	A	chr2_77092462_C_A
NA19656	chr2	77092464	C	G	chr2_77092464_C_G
NA19659	chr2	77092464	C	G	chr2_77092464_C_G
HG02615	chr2	77092785	T	C	chr2_77092785_T_C
HG02615	chr2	77092786	G	C	chr2_77092786_G_C
HG02615	chr2	77092787	A	G	chr2_77092787_A_G
HG01887	chr2	77092859	C	T	chr2_77092859_C_T
NA19650	chr2	77160660	T	C	chr2_77160660_T_C
HG01493	chr2	77294024	C	T	chr2_77294024_C_T
NA19650	chr2	77307400	G	T	chr2_77307400_G_T
HG03026	chr2	77401603	G	A	chr2_77401603_G_A
HG02056	chr2	77408750	C	T	chr2_77408750_C_T
HG01887	chr2	77563607	TG	T	chr2_77563607_TG_T
NA19662	chr2	77662655	T	C	chr2_77662655_T_C
HG00459	chr2	77714636	T	A	chr2_77714636_T_A
HG01887	chr2	77895422	C	T	chr2_77895422_C_T
HG02083	chr2	77937850	C	A	chr2_77937850_C_A
HG03116	chr2	78023990	T	TGGG	chr2_78023990_T_TGGG
HG00555	chr2	78755605	T	A	chr2_78755605_T_A
NA19686	chr2	79214989	C	T	chr2_79214989_C_T
NA19757	chr2	79372576	G	A	chr2_79372576_G_A
HG02287	chr2	80417414	G	A	chr2_80417414_G_A
NA19751	chr2	80522778	C	A	chr2_80522778_C_A
HG02257	chr2	80631505	G	A	chr2_80631505_G_A
HG01106	chr2	80855120	A	G	chr2_80855120_A_G
HG02011	chr2	82123506	C	A	chr2_82123506_C_A
HG01959	chr2	82355563	C	A	chr2_82355563_C_A
HG00444	chr2	83343999	AC	A	chr2_83343999_AC_A
HG04217	chr2	83396359	T	A	chr2_83396359_T_A
HG01074	chr2	83959067	T	C	chr2_83959067_T_C
HG03834	chr2	84001054	G	A	chr2_84001054_G_A
HG03489	chr2	84405652	T	C	chr2_84405652_T_C
HG01972	chr2	85005926	CT	C	chr2_85005926_CT_C
HG01466	chr2	85712953	G	GGGC	chr2_85712953_G_GGGC
HG02701	chr2	85932961	G	A	chr2_85932961_G_A
HG00444	chr2	86245172	C	A	chr2_86245172_C_A
NA18925	chr2	86474030	T	C	chr2_86474030_T_C
NA20129	chr2	88140089	C	T	chr2_88140089_C_T
HG03732	chr2	88233842	G	T	chr2_88233842_G_T
HG03732	chr2	88233843	C	T	chr2_88233843_C_T
NA19763	chr2	88859264	A	G	chr2_88859264_A_G
HG01100	chr2	88859740	T	C	chr2_88859740_T_C
HG00555	chr2	88860168	C	G	chr2_88860168_C_G
NA19763	chr2	88860759	C	T	chr2_88860759_C_T
HG03522	chr2	88860809	C	G	chr2_88860809_C_G
HG02287	chr2	88860853	T	A	chr2_88860853_T_A
NA19983	chr2	88860990	G	C	chr2_88860990_G_C
HG01987	chr2	88860999	T	G	chr2_88860999_T_G
NA19983	chr2	88861003	A	C	chr2_88861003_A_C
HG02074	chr2	88861012	T	C	chr2_88861012_T_C
HG00450	chr2	88861038	T	G	chr2_88861038_T_G
HG02074	chr2	88861048	T	G	chr2_88861048_T_G
HG02074	chr2	88861121	T	C	chr2_88861121_T_C
HG01261	chr2	88861174	T	G	chr2_88861174_T_G
HG01261	chr2	88861179	T	A	chr2_88861179_T_A
HG03041	chr2	88861267	T	C	chr2_88861267_T_C
HG02120	chr2	88861313	A	T	chr2_88861313_A_T
HG00538	chr2	88861355	T	C	chr2_88861355_T_C
HG00538	chr2	88861362	T	A	chr2_88861362_T_A
HG02495	chr2	88861364	G	A	chr2_88861364_G_A
HG03026	chr2	88861392	T	G	chr2_88861392_T_G
HG03026	chr2	88861799	T	C	chr2_88861799_T_C
HG00459	chr2	88861812	T	C	chr2_88861812_T_C
NA19730	chr2	88863473	T	C	chr2_88863473_T_C
HG01439	chr2	88863770	A	G	chr2_88863770_A_G
HG03522	chr2	88864499	T	G	chr2_88864499_T_G
HG02495	chr2	88864751	T	G	chr2_88864751_T_G
HG03732	chr2	88865169	C	G	chr2_88865169_C_G
NA19656	chr2	88865739	G	A	chr2_88865739_G_A
HG03522	chr2	88865748	C	G	chr2_88865748_C_G
HG03026	chr2	88865864	G	A	chr2_88865864_G_A
HG02495	chr2	88865881	T	G	chr2_88865881_T_G
HG02523	chr2	88865900	A	T	chr2_88865900_A_T
HG01493	chr2	88873787	A	G	chr2_88873787_A_G
HG03701	chr2	88877271	T	C	chr2_88877271_T_C
HG01050	chr2	88885771	C	T	chr2_88885771_C_T
HG01987	chr2	88902741	C	G	chr2_88902741_C_G
HG02615	chr2	88905522	G	A	chr2_88905522_G_A
HG01887	chr2	88912951	T	C	chr2_88912951_T_C
HG01887	chr2	88913809	G	A	chr2_88913809_G_A
HG00639	chr2	88915236	AG	A	chr2_88915236_AG_A
HG00639	chr2	88915238	G	A	chr2_88915238_G_A
HG02615	chr2	88927032	T	C	chr2_88927032_T_C
HG01671	chr2	89780720	C	T	chr2_89780720_C_T
HG02135	chr2	89824710	C	A	chr2_89824710_C_A
HG02135	chr2	89824711	G	A	chr2_89824711_G_A
NA19650	chr2	94165717	T	G	chr2_94165717_T_G
HG00423	chr2	94169278	C	G	chr2_94169278_C_G
HG03605	chr2	95046723	C	T	chr2_95046723_C_T
HG00532	chr2	95207433	CG	C	chr2_95207433_CG_C
HG03704	chr2	95219362	TTCTGCTG	T	chr2_95219362_TTCTGCTG_T
HG02080	chr2	96225313	C	G	chr2_96225313_C_G
HG02056	chr2	96607293	T	G	chr2_96607293_T_G
NA19760	chr2	96966421	C	T	chr2_96966421_C_T
HG01050	chr2	97738271	A	G	chr2_97738271_A_G
HG02701	chr2	98426736	T	G	chr2_98426736_T_G
HG03119	chr2	98619439	T	C	chr2_98619439_T_C
HG03200	chr2	98713624	G	T	chr2_98713624_G_T
HG02083	chr2	99575337	G	C	chr2_99575337_G_C
HG02074	chr2	99951631	C	T	chr2_99951631_C_T
NA18925	chr2	101223146	GC	G	chr2_101223146_GC_G
NA19724	chr2	101549305	C	T	chr2_101549305_C_T
HG01928	chr2	102277824	G	A	chr2_102277824_G_A
HG02011	chr2	102731398	A	G	chr2_102731398_A_G
NA19702	chr2	102836715	G	C	chr2_102836715_G_C
HG03305	chr2	103181852	GA	G	chr2_103181852_GA_G
NA19760	chr2	103418284	G	C	chr2_103418284_G_C
NA19760	chr2	103418285	C	A	chr2_103418285_C_A
HG00538	chr2	103578009	A	C	chr2_103578009_A_C
HG02615	chr2	103823193	G	T	chr2_103823193_G_T
HG01463	chr2	103886526	C	T	chr2_103886526_C_T
HG03200	chr2	103917653	T	A	chr2_103917653_T_A
HG00532	chr2	104225499	G	A	chr2_104225499_G_A
HG02615	chr2	104739734	T	C	chr2_104739734_T_C
HG03834	chr2	104782630	G	C	chr2_104782630_G_C
HG02106	chr2	104985112	A	G	chr2_104985112_A_G
HG00532	chr2	105660792	C	T	chr2_105660792_C_T
HG01998	chr2	105835967	C	T	chr2_105835967_C_T
HG01255	chr2	105844270	G	A	chr2_105844270_G_A
HG00621	chr2	106301532	G	A	chr2_106301532_G_A
HG00429	chr2	106329770	T	A	chr2_106329770_T_A
NA19671	chr2	108462624	G	A	chr2_108462624_G_A
NA19656	chr2	108592584	G	C	chr2_108592584_G_C
HG00447	chr2	108791998	T	G	chr2_108791998_T_G
HG00459	chr2	109016713	C	T	chr2_109016713_C_T
HG02056	chr2	109077805	T	C	chr2_109077805_T_C
HG02148	chr2	109512231	G	A	chr2_109512231_G_A
HG01343	chr2	109532530	T	A	chr2_109532530_T_A
HG01343	chr2	109532683	G	A	chr2_109532683_G_A
HG01343	chr2	109532761	C	A	chr2_109532761_C_A
HG02495	chr2	109574962	A	G	chr2_109574962_A_G
NA12767	chr2	110161471	T	C	chr2_110161471_T_C
HG03489	chr2	110768610	T	C	chr2_110768610_T_C
HG02135	chr2	110837059	G	A	chr2_110837059_G_A
HG03732	chr2	113036315	C	T	chr2_113036315_C_T
NA19671	chr2	113979920	C	T	chr2_113979920_C_T
HG03816	chr2	114812196	C	A	chr2_114812196_C_A
HG01068	chr2	115106633	A	AT	chr2_115106633_A_AT
HG00526	chr2	115545667	C	T	chr2_115545667_C_T
HG03701	chr2	115817966	TATA	T	chr2_115817966_TATA_T
NA19763	chr2	116615588	C	A	chr2_116615588_C_A
HG01611	chr2	116821195	C	T	chr2_116821195_C_T
NA18925	chr2	117072101	G	A	chr2_117072101_G_A
HG01987	chr2	117298460	A	G	chr2_117298460_A_G
HG01106	chr2	117358205	T	C	chr2_117358205_T_C
HG01376	chr2	117557996	G	A	chr2_117557996_G_A
HG03605	chr2	117712812	G	T	chr2_117712812_G_T
NA19650	chr2	118230790	G	A	chr2_118230790_G_A
HG00538	chr2	118396472	G	T	chr2_118396472_G_T
HG03701	chr2	118750222	C	T	chr2_118750222_C_T
NA19730	chr2	118805374	C	T	chr2_118805374_C_T
NA19191	chr2	119139438	A	T	chr2_119139438_A_T
HG02074	chr2	119164490	T	C	chr2_119164490_T_C
HG01633	chr2	120144369	A	T	chr2_120144369_A_T
HG02056	chr2	121164675	A	G	chr2_121164675_A_G
HG01887	chr2	121343441	A	T	chr2_121343441_A_T
HG00459	chr2	121546935	G	A	chr2_121546935_G_A
HG00639	chr2	121694858	A	G	chr2_121694858_A_G
HG03801	chr2	121721597	A	C	chr2_121721597_A_C
HG03605	chr2	121826005	A	C	chr2_121826005_A_C
HG03041	chr2	122074300	G	A	chr2_122074300_G_A
HG01106	chr2	122595436	A	G	chr2_122595436_A_G
HG00538	chr2	122653284	T	C	chr2_122653284_T_C
HG01552	chr2	123489205	C	T	chr2_123489205_C_T
HG02495	chr2	125294861	A	T	chr2_125294861_A_T
HG01552	chr2	125331046	G	A	chr2_125331046_G_A
HG00535	chr2	125450422	T	C	chr2_125450422_T_C
HG01343	chr2	126084638	T	C	chr2_126084638_T_C
HG01463	chr2	126300721	C	T	chr2_126300721_C_T
HG01959	chr2	126728105	T	C	chr2_126728105_T_C
HG01439	chr2	127101006	T	G	chr2_127101006_T_G
HG02287	chr2	127347143	T	C	chr2_127347143_T_C
NA19760	chr2	127735145	C	A	chr2_127735145_C_A
HG00612	chr2	128144651	G	A	chr2_128144651_G_A
HG00447	chr2	128153593	C	G	chr2_128153593_C_G
HG02106	chr2	128255220	G	A	chr2_128255220_G_A
HG00579	chr2	128540266	C	T	chr2_128540266_C_T
HG01138	chr2	130942927	A	G	chr2_130942927_A_G
HG00612	chr2	132448665	A	G	chr2_132448665_A_G
HG01601	chr2	133238038	T	C	chr2_133238038_T_C
HG02257	chr2	133391296	C	T	chr2_133391296_C_T
HG01074	chr2	133827548	G	A	chr2_133827548_G_A
HG00612	chr2	134039172	C	G	chr2_134039172_C_G
NA19659	chr2	134175686	G	C	chr2_134175686_G_C
HG01463	chr2	134292646	C	T	chr2_134292646_C_T
HG02120	chr2	134877700	A	AG	chr2_134877700_A_AG
NA19686	chr2	135645268	T	C	chr2_135645268_T_C
HG01376	chr2	135963901	G	A	chr2_135963901_G_A
HG03651	chr2	136020188	C	A	chr2_136020188_C_A
HG01376	chr2	136034432	A	G	chr2_136034432_A_G
HG03834	chr2	136135146	C	T	chr2_136135146_C_T
HG02011	chr2	136373431	T	C	chr2_136373431_T_C
HG03701	chr2	136627103	C	A	chr2_136627103_C_A
NA19702	chr2	136644683	GA	G	chr2_136644683_GA_G
HG00538	chr2	136682372	TG	T	chr2_136682372_TG_T
NA19757	chr2	136780667	GAC	G	chr2_136780667_GAC_G
HG02287	chr2	136825949	G	A	chr2_136825949_G_A
NA19983	chr2	137162518	A	C	chr2_137162518_A_C
HG03807	chr2	137307915	G	T	chr2_137307915_G_T
HG01433	chr2	137479127	A	G	chr2_137479127_A_G
HG02106	chr2	137747910	T	G	chr2_137747910_T_G
HG02596	chr2	138016650	A	G	chr2_138016650_A_G
HG04217	chr2	138460749	C	A	chr2_138460749_C_A
HG00450	chr2	138549542	C	T	chr2_138549542_C_T
HG00555	chr2	138853739	C	G	chr2_138853739_C_G
HG01138	chr2	138908654	T	C	chr2_138908654_T_C
HG01261	chr2	139054374	C	T	chr2_139054374_C_T
HG01520	chr2	139150314	T	C	chr2_139150314_T_C
NA19683	chr2	139236113	G	A	chr2_139236113_G_A
HG01439	chr2	139236673	T	C	chr2_139236673_T_C
NA19760	chr2	139632431	A	C	chr2_139632431_A_C
HG03489	chr2	139721706	C	T	chr2_139721706_C_T
HG01261	chr2	140509656	T	C	chr2_140509656_T_C
HG01552	chr2	140597862	T	C	chr2_140597862_T_C
HG03927	chr2	141186318	A	C	chr2_141186318_A_C
HG02120	chr2	141316545	A	G	chr2_141316545_A_G
HG00612	chr2	141814869	A	T	chr2_141814869_A_T
NA19751	chr2	142267411	A	G	chr2_142267411_A_G
HG02257	chr2	142673811	C	G	chr2_142673811_C_G
HG02257	chr2	142687415	G	A	chr2_142687415_G_A
HG01100	chr2	142929504	G	C	chr2_142929504_G_C
HG00664	chr2	143732389	T	A	chr2_143732389_T_A
HG01959	chr2	144038684	A	C	chr2_144038684_A_C
HG03522	chr2	144057192	A	T	chr2_144057192_A_T
HG00639	chr2	144517742	G	A	chr2_144517742_G_A
NA19751	chr2	144552775	C	T	chr2_144552775_C_T
HG00555	chr2	144717818	A	C	chr2_144717818_A_C
HG01376	chr2	144796773	G	T	chr2_144796773_G_T
NA19686	chr2	144838230	A	G	chr2_144838230_A_G
HG01972	chr2	144894902	A	G	chr2_144894902_A_G
HG01255	chr2	146835466	C	A	chr2_146835466_C_A
NA19727	chr2	147064160	C	T	chr2_147064160_C_T
HG00544	chr2	147534614	T	C	chr2_147534614_T_C
HG03041	chr2	147592247	T	C	chr2_147592247_T_C
NA20129	chr2	147619108	G	C	chr2_147619108_G_C
NA19751	chr2	147622711	T	C	chr2_147622711_T_C
HG01611	chr2	147969755	G	T	chr2_147969755_G_T
HG01343	chr2	148169313	C	A	chr2_148169313_C_A
NA19659	chr2	148303155	TAGCAAATCC	T	chr2_148303155_TAGCAAATCC_T
HG01463	chr2	148359881	C	T	chr2_148359881_C_T
HG01255	chr2	148420643	C	T	chr2_148420643_C_T
NA19650	chr2	148690754	CT	C	chr2_148690754_CT_C
NA19751	chr2	148853983	T	A	chr2_148853983_T_A
HG01172	chr2	149099428	T	TGTACCTAGGATCCTTGGTCCCCTC	chr2_149099428_T_TGTACCTAGGATCCTTGGTCCCCTC
HG03489	chr2	150033701	G	T	chr2_150033701_G_T
HG01099	chr2	150192633	C	T	chr2_150192633_C_T
NA19191	chr2	150215209	C	G	chr2_150215209_C_G
HG00405	chr2	150854608	G	C	chr2_150854608_G_C
NA19686	chr2	151357619	A	G	chr2_151357619_A_G
HG00423	chr2	151517277	G	A	chr2_151517277_G_A
HG01172	chr2	151547912	A	C	chr2_151547912_A_C
HG02056	chr2	152103658	AC	A	chr2_152103658_AC_A
NA19751	chr2	152114032	AAAG	A	chr2_152114032_AAAG_A
HG01439	chr2	152173334	G	A	chr2_152173334_G_A
HG03834	chr2	152517179	G	GA	chr2_152517179_G_GA
HG01466	chr2	152632656	C	T	chr2_152632656_C_T
HG02135	chr2	152897620	C	T	chr2_152897620_C_T
HG03605	chr2	153347151	C	T	chr2_153347151_C_T
HG03119	chr2	153515679	G	T	chr2_153515679_G_T
NA19751	chr2	153600538	A	G	chr2_153600538_A_G
NA19751	chr2	153606329	C	G	chr2_153606329_C_G
NA19751	chr2	153791399	C	T	chr2_153791399_C_T
NA19751	chr2	154454797	C	G	chr2_154454797_C_G
NA19751	chr2	154469916	C	G	chr2_154469916_C_G
NA19751	chr2	154470058	A	G	chr2_154470058_A_G
NA18925	chr2	154741701	T	C	chr2_154741701_T_C
HG01099	chr2	155234689	G	A	chr2_155234689_G_A
HG01959	chr2	155455489	A	G	chr2_155455489_A_G
HG01385	chr2	156069422	A	T	chr2_156069422_A_T
NA19751	chr2	156722820	C	T	chr2_156722820_C_T
NA19237	chr2	157081954	G	A	chr2_157081954_G_A
HG01343	chr2	157559667	G	C	chr2_157559667_G_C
NA19724	chr2	157883965	C	A	chr2_157883965_C_A
HG00612	chr2	158646797	T	C	chr2_158646797_T_C
HG01463	chr2	159070814	C	A	chr2_159070814_C_A
HG01199	chr2	159091961	T	TGG	chr2_159091961_T_TGG
HG01172	chr2	159182826	G	GT	chr2_159182826_G_GT
HG01068	chr2	159265071	C	T	chr2_159265071_C_T
HG00459	chr2	159622184	G	A	chr2_159622184_G_A
NA19702	chr2	159639783	A	G	chr2_159639783_A_G
NA19656	chr2	159881225	ACTT	A	chr2_159881225_ACTT_A
HG03041	chr2	160113510	T	C	chr2_160113510_T_C
HG00474	chr2	160549052	C	G	chr2_160549052_C_G
NA18925	chr2	160952634	G	A	chr2_160952634_G_A
HG02596	chr2	161072015	T	G	chr2_161072015_T_G
NA19724	chr2	161333383	C	T	chr2_161333383_C_T
HG02148	chr2	161336110	ATGGTCTCCACCTTTTATTCATT	A	chr2_161336110_ATGGTCTCCACCTTTTATTCATT_A
HG00405	chr2	162187362	C	T	chr2_162187362_C_T
HG02011	chr2	162317699	T	C	chr2_162317699_T_C
HG03200	chr2	163484663	C	T	chr2_163484663_C_T
HG03489	chr2	163513760	C	T	chr2_163513760_C_T
HG01671	chr2	163940143	A	C	chr2_163940143_A_C
NA19724	chr2	164497398	C	T	chr2_164497398_C_T
HG01074	chr2	165064832	C	T	chr2_165064832_C_T
HG00459	chr2	165514588	A	C	chr2_165514588_A_C
HG00444	chr2	165755785	C	T	chr2_165755785_C_T
HG01106	chr2	165820283	G	T	chr2_165820283_G_T
HG01493	chr2	166025739	C	T	chr2_166025739_C_T
HG01611	chr2	167529497	T	G	chr2_167529497_T_G
HG00450	chr2	168109213	TA	T	chr2_168109213_TA_T
HG01887	chr2	168470786	G	GT	chr2_168470786_G_GT
HG00612	chr2	168730548	A	C	chr2_168730548_A_C
NA12767	chr2	169356719	A	G	chr2_169356719_A_G
HG03026	chr2	169925386	A	G	chr2_169925386_A_G
HG02612	chr2	169983174	C	CA	chr2_169983174_C_CA
HG01520	chr2	170553901	A	G	chr2_170553901_A_G
HG01433	chr2	170581948	T	C	chr2_170581948_T_C
HG01433	chr2	170683128	T	C	chr2_170683128_T_C
HG01261	chr2	171020597	C	T	chr2_171020597_C_T
HG00612	chr2	171196222	T	G	chr2_171196222_T_G
HG03704	chr2	172184201	C	A	chr2_172184201_C_A
HG00526	chr2	172351637	G	A	chr2_172351637_G_A
NA19659	chr2	172622693	GTTTATAT	G	chr2_172622693_GTTTATAT_G
NA19237	chr2	173361407	A	G	chr2_173361407_A_G
HG00612	chr2	173808042	C	T	chr2_173808042_C_T
HG00450	chr2	174965750	T	C	chr2_174965750_T_C
NA20129	chr2	175237602	C	T	chr2_175237602_C_T
HG03701	chr2	175248786	G	A	chr2_175248786_G_A
HG03704	chr2	176777513	G	C	chr2_176777513_G_C
HG01199	chr2	176881115	G	T	chr2_176881115_G_T
NA19724	chr2	177879201	T	A	chr2_177879201_T_A
HG01611	chr2	178632481	C	CA	chr2_178632481_C_CA
NA20129	chr2	178654252	A	G	chr2_178654252_A_G
HG03026	chr2	178663311	A	C	chr2_178663311_A_C
HG01887	chr2	178709621	G	T	chr2_178709621_G_T
HG03041	chr2	178734942	G	A	chr2_178734942_G_A
HG03710	chr2	179070575	G	A	chr2_179070575_G_A
NA19724	chr2	180072314	T	C	chr2_180072314_T_C
NA19702	chr2	180177207	A	G	chr2_180177207_A_G
HG02106	chr2	180379915	G	A	chr2_180379915_G_A
HG02287	chr2	180687208	T	C	chr2_180687208_T_C
HG00544	chr2	180703317	C	T	chr2_180703317_C_T
NA19718	chr2	181156013	A	C	chr2_181156013_A_C
NA19730	chr2	181501372	T	C	chr2_181501372_T_C
HG01463	chr2	181543919	G	C	chr2_181543919_G_C
HG03798	chr2	181678244	T	TG	chr2_181678244_T_TG
HG03605	chr2	181816038	C	T	chr2_181816038_C_T
HG00459	chr2	182016287	T	C	chr2_182016287_T_C
HG01255	chr2	182181464	C	A	chr2_182181464_C_A
HG00532	chr2	182546400	T	C	chr2_182546400_T_C
HG03927	chr2	182627880	G	T	chr2_182627880_G_T
HG03305	chr2	183813467	T	C	chr2_183813467_T_C
NA19718	chr2	184122158	G	A	chr2_184122158_G_A
HG01100	chr2	184418083	A	G	chr2_184418083_A_G
HG03489	chr2	184715017	T	C	chr2_184715017_T_C
HG00526	chr2	185648466	G	A	chr2_185648466_G_A
HG01100	chr2	185699728	C	A	chr2_185699728_C_A
HG00664	chr2	185753551	T	C	chr2_185753551_T_C
HG00453	chr2	186484257	G	C	chr2_186484257_G_C
HG00453	chr2	186526616	C	G	chr2_186526616_C_G
HG00453	chr2	186530106	T	G	chr2_186530106_T_G
HG00453	chr2	186540948	AAATGAG	A	chr2_186540948_AAATGAG_A
HG03704	chr2	186578650	C	T	chr2_186578650_C_T
HG01138	chr2	186938877	T	C	chr2_186938877_T_C
HG00664	chr2	187089068	A	T	chr2_187089068_A_T
NA18925	chr2	187259606	G	T	chr2_187259606_G_T
HG01959	chr2	187709580	A	G	chr2_187709580_A_G
HG01493	chr2	188196839	A	G	chr2_188196839_A_G
NA19650	chr2	188220165	A	T	chr2_188220165_A_T
HG03798	chr2	188537329	G	A	chr2_188537329_G_A
NA18925	chr2	188617319	T	G	chr2_188617319_T_G
HG01601	chr2	188978281	T	C	chr2_188978281_T_C
HG03704	chr2	189095904	C	T	chr2_189095904_C_T
HG03200	chr2	189438616	T	C	chr2_189438616_T_C
HG01671	chr2	189458254	T	G	chr2_189458254_T_G
HG00453	chr2	190115844	A	G	chr2_190115844_A_G
HG00453	chr2	190115845	G	C	chr2_190115845_G_C
HG01138	chr2	190419927	T	TA	chr2_190419927_T_TA
HG00532	chr2	190534905	C	CCGGCCT	chr2_190534905_C_CCGGCCT
HG01520	chr2	191071687	G	A	chr2_191071687_G_A
HG02056	chr2	191699782	A	ACATGTATACATACACACG	chr2_191699782_A_ACATGTATACATACACACG
HG00453	chr2	192065996	C	T	chr2_192065996_C_T
HG03701	chr2	192984857	C	T	chr2_192984857_C_T
HG00612	chr2	193053596	T	C	chr2_193053596_T_C
HG00474	chr2	194007360	G	A	chr2_194007360_G_A
NA19718	chr2	194074884	C	G	chr2_194074884_C_G
HG01074	chr2	194186580	G	T	chr2_194186580_G_T
HG01074	chr2	194271101	A	G	chr2_194271101_A_G
HG00450	chr2	194684754	A	T	chr2_194684754_A_T
HG00423	chr2	195132365	C	T	chr2_195132365_C_T
HG02596	chr2	195149989	G	T	chr2_195149989_G_T
NA19727	chr2	195174021	CAG	C	chr2_195174021_CAG_C
HG01138	chr2	195455053	C	T	chr2_195455053_C_T
HG03704	chr2	195519214	G	A	chr2_195519214_G_A
NA19983	chr2	195573390	G	A	chr2_195573390_G_A
HG03605	chr2	195620713	T	C	chr2_195620713_T_C
NA19237	chr2	196074437	A	G	chr2_196074437_A_G
HG02074	chr2	196202531	G	T	chr2_196202531_G_T
NA19721	chr2	196982268	T	C	chr2_196982268_T_C
HG03801	chr2	197220261	G	T	chr2_197220261_G_T
HG01138	chr2	197786834	G	T	chr2_197786834_G_T
NA19683	chr2	198244676	T	C	chr2_198244676_T_C
NA19662	chr2	198412432	C	T	chr2_198412432_C_T
NA19662	chr2	198418061	T	A	chr2_198418061_T_A
HG03305	chr2	198497997	A	T	chr2_198497997_A_T
HG00459	chr2	198543297	T	TG	chr2_198543297_T_TG
HG04217	chr2	198639944	C	T	chr2_198639944_C_T
NA19650	chr2	198918872	G	A	chr2_198918872_G_A
HG00538	chr2	198997308	C	T	chr2_198997308_C_T
HG02596	chr2	199649991	T	C	chr2_199649991_T_C
HG01343	chr2	200276226	C	G	chr2_200276226_C_G
HG01343	chr2	200276679	C	G	chr2_200276679_C_G
HG02596	chr2	200602586	C	T	chr2_200602586_C_T
HG02287	chr2	200699233	G	A	chr2_200699233_G_A
NA19763	chr2	200727456	C	CT	chr2_200727456_C_CT
HG00447	chr2	201404708	T	C	chr2_201404708_T_C
HG02701	chr2	202013821	A	C	chr2_202013821_A_C
HG01050	chr2	202277627	TCTATG	T	chr2_202277627_TCTATG_T
NA19659	chr2	203089990	G	GA	chr2_203089990_G_GA
NA18925	chr2	203988414	A	G	chr2_203988414_A_G
HG01998	chr2	204002815	C	A	chr2_204002815_C_A
HG01520	chr2	204069699	T	G	chr2_204069699_T_G
HG01343	chr2	204178310	C	CTT	chr2_204178310_C_CTT
HG01959	chr2	204198289	A	G	chr2_204198289_A_G
HG03915	chr2	204839747	T	C	chr2_204839747_T_C
HG01106	chr2	204923675	A	G	chr2_204923675_A_G
HG02148	chr2	205077966	G	A	chr2_205077966_G_A
NA19191	chr2	205305024	A	C	chr2_205305024_A_C
NA19702	chr2	205533877	G	A	chr2_205533877_G_A
NA20128	chr2	205535506	A	G	chr2_205535506_A_G
HG00597	chr2	205590549	G	T	chr2_205590549_G_T
HG03704	chr2	205628385	A	G	chr2_205628385_A_G
HG02726	chr2	205849832	G	T	chr2_205849832_G_T
HG01199	chr2	205919200	C	A	chr2_205919200_C_A
NA19671	chr2	206356572	G	A	chr2_206356572_G_A
HG01433	chr2	206864243	G	T	chr2_206864243_G_T
HG02120	chr2	207425475	CAGGATATAATTGCATGTTGGACTCATCCAGATAATCT	C	chr2_207425475_CAGGATATAATTGCATGTTGGACTCATCCAGATAATCT_C
HG01050	chr2	207684150	T	C	chr2_207684150_T_C
HG02257	chr2	208343592	A	C	chr2_208343592_A_C
NA19662	chr2	208486892	A	G	chr2_208486892_A_G
HG01887	chr2	208910665	C	T	chr2_208910665_C_T
NA19763	chr2	209226654	G	C	chr2_209226654_G_C
HG01099	chr2	209301905	T	G	chr2_209301905_T_G
HG01466	chr2	209863027	C	T	chr2_209863027_C_T
HG01068	chr2	210513691	A	G	chr2_210513691_A_G
NA19751	chr2	210594789	T	G	chr2_210594789_T_G
HG00423	chr2	210706019	T	C	chr2_210706019_T_C
HG00438	chr2	210999455	T	C	chr2_210999455_T_C
HG00423	chr2	211142053	G	A	chr2_211142053_G_A
HG02612	chr2	211484092	A	G	chr2_211484092_A_G
HG00423	chr2	211837581	T	C	chr2_211837581_T_C
HG01138	chr2	211913608	T	A	chr2_211913608_T_A
HG01138	chr2	212046189	AC	A	chr2_212046189_AC_A
HG01433	chr2	212392157	T	G	chr2_212392157_T_G
HG01199	chr2	213064176	C	T	chr2_213064176_C_T
HG02056	chr2	213065325	C	T	chr2_213065325_C_T
HG03522	chr2	213180586	T	G	chr2_213180586_T_G
HG00639	chr2	213764092	A	C	chr2_213764092_A_C
HG01138	chr2	214489604	A	AT	chr2_214489604_A_AT
NA19760	chr2	214593142	T	G	chr2_214593142_T_G
HG03119	chr2	214599069	G	A	chr2_214599069_G_A
HG03651	chr2	214993800	T	A	chr2_214993800_T_A
HG01255	chr2	215757393	G	A	chr2_215757393_G_A
HG01172	chr2	215781322	G	T	chr2_215781322_G_T
HG01887	chr2	215791821	C	T	chr2_215791821_C_T
HG00538	chr2	216266829	G	T	chr2_216266829_G_T
NA19751	chr2	216755001	G	A	chr2_216755001_G_A
HG00438	chr2	216780951	C	A	chr2_216780951_C_A
HG01099	chr2	216796866	T	C	chr2_216796866_T_C
HG04217	chr2	216847907	A	C	chr2_216847907_A_C
NA20128	chr2	217217910	T	C	chr2_217217910_T_C
HG01100	chr2	217326192	C	G	chr2_217326192_C_G
NA19671	chr2	217504822	A	AGT	chr2_217504822_A_AGT
HG01433	chr2	217606831	C	T	chr2_217606831_C_T
HG01601	chr2	217611303	A	G	chr2_217611303_A_G
HG01074	chr2	217716665	C	T	chr2_217716665_C_T
HG01074	chr2	218256940	G	A	chr2_218256940_G_A
HG01100	chr2	218293325	G	T	chr2_218293325_G_T
HG01601	chr2	218547237	G	A	chr2_218547237_G_A
HG00597	chr2	219115310	G	C	chr2_219115310_G_C
HG00438	chr2	219691303	C	G	chr2_219691303_C_G
HG02056	chr2	220058785	G	A	chr2_220058785_G_A
HG00474	chr2	220129316	T	TGGGG	chr2_220129316_T_TGGGG
NA19683	chr2	220519239	A	C	chr2_220519239_A_C
HG03119	chr2	220655841	C	T	chr2_220655841_C_T
HG00538	chr2	221578228	T	C	chr2_221578228_T_C
HG00405	chr2	221625989	C	T	chr2_221625989_C_T
HG02726	chr2	221642469	T	A	chr2_221642469_T_A
HG00555	chr2	221809769	T	C	chr2_221809769_T_C
HG02257	chr2	222205982	C	CAG	chr2_222205982_C_CAG
HG01376	chr2	222260939	T	C	chr2_222260939_T_C
HG03710	chr2	222673676	T	C	chr2_222673676_T_C
HG01928	chr2	222737083	A	G	chr2_222737083_A_G
HG03732	chr2	222745875	G	GCC	chr2_222745875_G_GCC
HG01972	chr2	222840016	C	T	chr2_222840016_C_T
HG01552	chr2	223006895	C	A	chr2_223006895_C_A
HG02257	chr2	223348472	C	T	chr2_223348472_C_T
HG01552	chr2	223376212	A	C	chr2_223376212_A_C
HG03915	chr2	223690334	A	G	chr2_223690334_A_G
HG01255	chr2	224715749	T	C	chr2_224715749_T_C
HG02056	chr2	224950974	G	A	chr2_224950974_G_A
HG00447	chr2	224954530	A	G	chr2_224954530_A_G
HG01199	chr2	224957285	G	GCC	chr2_224957285_G_GCC
HG03732	chr2	224957285	G	GC	chr2_224957285_G_GC
HG03732	chr2	224957295	G	C	chr2_224957295_G_C
HG01050	chr2	225062311	G	C	chr2_225062311_G_C
HG00405	chr2	225908751	G	A	chr2_225908751_G_A
HG01987	chr2	226847536	A	G	chr2_226847536_A_G
HG03710	chr2	226925401	T	C	chr2_226925401_T_C
NA19983	chr2	227002830	G	GTCTT	chr2_227002830_G_GTCTT
HG01611	chr2	228381967	C	A	chr2_228381967_C_A
HG03701	chr2	228726918	C	T	chr2_228726918_C_T
NA19662	chr2	228829313	T	A	chr2_228829313_T_A
NA19751	chr2	229048092	AC	A	chr2_229048092_AC_A
HG01172	chr2	229155121	G	GT	chr2_229155121_G_GT
NA19760	chr2	229207467	G	A	chr2_229207467_G_A
HG02148	chr2	229376560	C	G	chr2_229376560_C_G
HG03798	chr2	229614366	C	T	chr2_229614366_C_T
HG03489	chr2	229662297	G	A	chr2_229662297_G_A
HG03605	chr2	230044156	A	G	chr2_230044156_A_G
NA19191	chr2	230354728	T	C	chr2_230354728_T_C
HG01433	chr2	230679982	A	G	chr2_230679982_A_G
NA19718	chr2	231529132	C	T	chr2_231529132_C_T
HG00639	chr2	231694477	C	T	chr2_231694477_C_T
NA19656	chr2	231716424	C	T	chr2_231716424_C_T
HG01261	chr2	232244725	G	C	chr2_232244725_G_C
NA12767	chr2	232557043	G	A	chr2_232557043_G_A
NA19751	chr2	232791186	G	A	chr2_232791186_G_A
HG02726	chr2	232890030	A	AGAGGGGGTCTCTGTCCTGCCTCACTGGGCCTGTCAGGTG	chr2_232890030_A_AGAGGGGGTCTCTGTCCTGCCTCACTGGGCCTGTCAGGTG
HG03026	chr2	233064840	C	T	chr2_233064840_C_T
HG01255	chr2	233247885	C	A	chr2_233247885_C_A
HG02596	chr2	234027353	C	T	chr2_234027353_C_T
HG03807	chr2	234228042	T	G	chr2_234228042_T_G
HG00694	chr2	234894605	A	T	chr2_234894605_A_T
HG01671	chr2	235084367	C	G	chr2_235084367_C_G
HG02612	chr2	235427119	A	G	chr2_235427119_A_G
NA19705	chr2	235448225	AC	A	chr2_235448225_AC_A
HG04217	chr2	235573827	A	C	chr2_235573827_A_C
HG03026	chr2	235754496	G	A	chr2_235754496_G_A
HG03801	chr2	235762032	C	A	chr2_235762032_C_A
HG00405	chr2	236042922	C	T	chr2_236042922_C_T
HG03710	chr2	236220679	C	T	chr2_236220679_C_T
HG01937	chr2	236307932	GGTGTGCTTGCAGTGACACAAGCGTCCTC	G	chr2_236307932_GGTGTGCTTGCAGTGACACAAGCGTCCTC_G
NA19662	chr2	236307932	GGTGTGCTTGCAGTGACACAAGCGTCCTC	G	chr2_236307932_GGTGTGCTTGCAGTGACACAAGCGTCCTC_G
NA19683	chr2	236489291	C	T	chr2_236489291_C_T
HG01520	chr2	236769674	C	T	chr2_236769674_C_T
NA12767	chr2	237315410	C	A	chr2_237315410_C_A
HG01601	chr2	237342948	C	T	chr2_237342948_C_T
HG01099	chr2	237632205	A	ACTGCCCC	chr2_237632205_A_ACTGCCCC
HG01633	chr2	238383681	G	A	chr2_238383681_G_A
HG01633	chr2	238383682	A	T	chr2_238383682_A_T
HG00423	chr2	238450995	CCGCTCCAAACCCGAACCTCTCAGTGTGGAATGAA	C	chr2_238450995_CCGCTCCAAACCCGAACCTCTCAGTGTGGAATGAA_C
HG02612	chr2	239494167	T	C	chr2_239494167_T_C
HG00453	chr2	239495322	G	A	chr2_239495322_G_A
HG00450	chr2	239974874	G	GTGACAC	chr2_239974874_G_GTGACAC
HG02596	chr2	239974874	G	GTGACAC	chr2_239974874_G_GTGACAC
NA19721	chr2	239995675	T	A	chr2_239995675_T_A
HG00694	chr2	240094935	T	C	chr2_240094935_T_C
HG01255	chr2	240399987	G	GCCCACCAGCCTGGACACAGGACTCAGGGA	chr2_240399987_G_GCCCACCAGCCTGGACACAGGACTCAGGGA
HG02148	chr2	240498293	T	TG	chr2_240498293_T_TG
NA18925	chr2	240653723	T	G	chr2_240653723_T_G
HG01099	chr2	240723056	G	C	chr2_240723056_G_C
HG02615	chr2	241285264	CAT	C	chr2_241285264_CAT_C
NA19730	chr2	241382192	C	A	chr2_241382192_C_A
NA18925	chr2	241637985	G	C	chr2_241637985_G_C
HG02074	chr2	241873420	G	GGCCCCGCCCCCCGCCTCCGAGACCCCGCCTCACCTCCGAC	chr2_241873420_G_GGCCCCGCCCCCCGCCTCCGAGACCCCGCCTCACCTCCGAC
HG03651	chr2	242001401	A	C	chr2_242001401_A_C
HG01520	chr3	360507	T	C	chr3_360507_T_C
HG02495	chr3	428223	C	G	chr3_428223_C_G
HG01466	chr3	465784	G	A	chr3_465784_G_A
NA19656	chr3	1281873	T	G	chr3_1281873_T_G
HG00597	chr3	1398714	CATTTT	C	chr3_1398714_CATTTT_C
HG03026	chr3	1574323	AT	A	chr3_1574323_AT_A
NA19730	chr3	1615381	G	A	chr3_1615381_G_A
NA19650	chr3	1856701	G	A	chr3_1856701_G_A
HG03489	chr3	2121162	C	T	chr3_2121162_C_T
HG01376	chr3	2316024	A	C	chr3_2316024_A_C
HG01100	chr3	2421345	G	A	chr3_2421345_G_A
HG03489	chr3	2673086	C	T	chr3_2673086_C_T
HG00639	chr3	3303342	T	TA	chr3_3303342_T_TA
HG00465	chr3	3560291	G	C	chr3_3560291_G_C
NA19659	chr3	4088448	C	T	chr3_4088448_C_T
HG01106	chr3	4235012	G	A	chr3_4235012_G_A
HG01106	chr3	4235969	G	A	chr3_4235969_G_A
NA19702	chr3	4247964	A	G	chr3_4247964_A_G
HG00555	chr3	4259961	G	A	chr3_4259961_G_A
NA19683	chr3	4587000	C	T	chr3_4587000_C_T
HG01552	chr3	4811135	G	T	chr3_4811135_G_T
NA19727	chr3	5820735	G	T	chr3_5820735_G_T
HG01100	chr3	5832769	T	G	chr3_5832769_T_G
HG02011	chr3	5861350	C	G	chr3_5861350_C_G
HG01385	chr3	5963736	C	T	chr3_5963736_C_T
HG01887	chr3	5967481	T	TCCTTCCTCCCTCCCTC	chr3_5967481_T_TCCTTCCTCCCTCCCTC
HG03834	chr3	6862887	G	A	chr3_6862887_G_A
HG02495	chr3	7206824	G	A	chr3_7206824_G_A
HG00438	chr3	7251809	A	C	chr3_7251809_A_C
HG03710	chr3	7609533	A	C	chr3_7609533_A_C
HG02257	chr3	8155583	G	A	chr3_8155583_G_A
HG01937	chr3	8290584	G	T	chr3_8290584_G_T
HG03807	chr3	8327146	G	A	chr3_8327146_G_A
HG02148	chr3	8575276	C	T	chr3_8575276_C_T
HG00465	chr3	8753305	A	G	chr3_8753305_A_G
HG03927	chr3	9067977	G	A	chr3_9067977_G_A
HG00438	chr3	9209009	T	G	chr3_9209009_T_G
HG00694	chr3	9722160	A	ACC	chr3_9722160_A_ACC
HG02615	chr3	9744390	G	A	chr3_9744390_G_A
HG00544	chr3	10158690	C	T	chr3_10158690_C_T
HG03834	chr3	10264238	G	A	chr3_10264238_G_A
NA19705	chr3	11030567	G	A	chr3_11030567_G_A
HG02083	chr3	11306716	C	T	chr3_11306716_C_T
HG01998	chr3	12025882	T	G	chr3_12025882_T_G
HG01466	chr3	12264214	A	T	chr3_12264214_A_T
HG00579	chr3	12819934	G	A	chr3_12819934_G_A
NA19702	chr3	13305272	G	A	chr3_13305272_G_A
NA19671	chr3	13348484	C	G	chr3_13348484_C_G
NA19665	chr3	13498673	G	T	chr3_13498673_G_T
HG03834	chr3	13704536	T	TGG	chr3_13704536_T_TGG
NA19727	chr3	13833846	T	G	chr3_13833846_T_G
HG01433	chr3	14179803	A	G	chr3_14179803_A_G
HG02148	chr3	15099083	G	A	chr3_15099083_G_A
HG02135	chr3	15114640	G	A	chr3_15114640_G_A
NA12767	chr3	15461189	T	TCCCCGCCC	chr3_15461189_T_TCCCCGCCC
NA19659	chr3	15811768	A	T	chr3_15811768_A_T
HG02523	chr3	15832663	T	C	chr3_15832663_T_C
HG02011	chr3	16211069	G	A	chr3_16211069_G_A
HG01172	chr3	16648911	C	T	chr3_16648911_C_T
HG00639	chr3	16899880	G	A	chr3_16899880_G_A
HG01466	chr3	16941470	G	A	chr3_16941470_G_A
HG02257	chr3	17005724	A	G	chr3_17005724_A_G
HG03119	chr3	17318478	C	T	chr3_17318478_C_T
HG01376	chr3	17541436	A	AT	chr3_17541436_A_AT
HG02120	chr3	18241179	A	C	chr3_18241179_A_C
NA19656	chr3	18259141	C	T	chr3_18259141_C_T
HG00639	chr3	18506377	C	T	chr3_18506377_C_T
NA19983	chr3	18941895	T	C	chr3_18941895_T_C
HG01601	chr3	19248861	A	AAAGT	chr3_19248861_A_AAAGT
HG03605	chr3	19463148	T	C	chr3_19463148_T_C
NA19760	chr3	19763061	C	T	chr3_19763061_C_T
NA19671	chr3	19910033	G	T	chr3_19910033_G_T
HG00423	chr3	20360395	A	G	chr3_20360395_A_G
NA20128	chr3	20655308	A	G	chr3_20655308_A_G
HG03801	chr3	20707131	G	A	chr3_20707131_G_A
HG03651	chr3	20739860	G	C	chr3_20739860_G_C
HG00555	chr3	20913311	T	TATAC	chr3_20913311_T_TATAC
NA19721	chr3	21016301	G	T	chr3_21016301_G_T
NA19718	chr3	21097461	T	C	chr3_21097461_T_C
NA19718	chr3	21097538	G	C	chr3_21097538_G_C
HG02106	chr3	21142244	C	T	chr3_21142244_C_T
HG00474	chr3	21595378	T	TTA	chr3_21595378_T_TTA
HG00639	chr3	22064979	A	G	chr3_22064979_A_G
NA19686	chr3	22417426	G	A	chr3_22417426_G_A
NA19665	chr3	22431834	T	C	chr3_22431834_T_C
NA19751	chr3	22459575	C	T	chr3_22459575_C_T
NA19721	chr3	22639476	A	G	chr3_22639476_A_G
HG00405	chr3	23357193	A	G	chr3_23357193_A_G
HG01937	chr3	23374688	A	T	chr3_23374688_A_T
HG03701	chr3	23461409	C	T	chr3_23461409_C_T
HG00474	chr3	24890848	T	A	chr3_24890848_T_A
HG02120	chr3	25064509	T	C	chr3_25064509_T_C
NA18925	chr3	26584522	A	G	chr3_26584522_A_G
HG00538	chr3	27307044	C	T	chr3_27307044_C_T
HG01106	chr3	28468602	C	T	chr3_28468602_C_T
HG00544	chr3	28694010	C	T	chr3_28694010_C_T
NA19751	chr3	28784403	CCT	C	chr3_28784403_CCT_C
HG01385	chr3	29024041	G	C	chr3_29024041_G_C
HG03798	chr3	29224102	G	A	chr3_29224102_G_A
HG00694	chr3	29437642	T	C	chr3_29437642_T_C
HG00450	chr3	29510237	T	C	chr3_29510237_T_C
HG00664	chr3	29691158	G	A	chr3_29691158_G_A
HG00597	chr3	30256754	A	T	chr3_30256754_A_T
HG00532	chr3	30392930	G	C	chr3_30392930_G_C
HG00438	chr3	30472523	A	G	chr3_30472523_A_G
NA19751	chr3	30756055	G	T	chr3_30756055_G_T
HG00597	chr3	31019829	CTG	C	chr3_31019829_CTG_C
NA19683	chr3	31489176	CT	C	chr3_31489176_CT_C
HG01199	chr3	32226149	G	A	chr3_32226149_G_A
NA19751	chr3	32563353	C	T	chr3_32563353_C_T
HG03522	chr3	32684197	C	T	chr3_32684197_C_T
HG02080	chr3	32871159	A	G	chr3_32871159_A_G
HG00459	chr3	32917097	G	A	chr3_32917097_G_A
HG01611	chr3	33246036	G	A	chr3_33246036_G_A
NA19656	chr3	33723653	A	G	chr3_33723653_A_G
HG00535	chr3	34361419	A	G	chr3_34361419_A_G
HG02287	chr3	34516165	C	G	chr3_34516165_C_G
NA19727	chr3	34527757	G	C	chr3_34527757_G_C
HG03026	chr3	34592555	T	TCTG	chr3_34592555_T_TCTG
HG03026	chr3	34592558	G	GAAGT	chr3_34592558_G_GAAGT
HG03026	chr3	34592559	C	G	chr3_34592559_C_G
HG03026	chr3	34592562	G	GCCA	chr3_34592562_G_GCCA
NA19665	chr3	34641687	G	A	chr3_34641687_G_A
HG01937	chr3	34849981	C	T	chr3_34849981_C_T
HG01172	chr3	34859193	A	AT	chr3_34859193_A_AT
HG01601	chr3	34951614	T	A	chr3_34951614_T_A
HG00450	chr3	35786214	C	T	chr3_35786214_C_T
HG00535	chr3	35888557	C	T	chr3_35888557_C_T
HG00555	chr3	36096591	T	C	chr3_36096591_T_C
NA19702	chr3	36650409	T	C	chr3_36650409_T_C
HG01633	chr3	36797858	T	C	chr3_36797858_T_C
HG01172	chr3	36812013	G	A	chr3_36812013_G_A
NA18925	chr3	37169998	A	G	chr3_37169998_A_G
HG03200	chr3	37316772	A	C	chr3_37316772_A_C
HG03801	chr3	37740828	G	C	chr3_37740828_G_C
NA19650	chr3	38065923	C	T	chr3_38065923_C_T
HG03605	chr3	38548845	G	A	chr3_38548845_G_A
HG01343	chr3	38664218	A	ATTTT	chr3_38664218_A_ATTTT
NA19191	chr3	39296260	G	A	chr3_39296260_G_A
HG01255	chr3	39388168	T	C	chr3_39388168_T_C
HG02080	chr3	39397835	A	C	chr3_39397835_A_C
NA19659	chr3	39770542	G	GCTCC	chr3_39770542_G_GCTCC
HG00538	chr3	39858106	G	C	chr3_39858106_G_C
NA20129	chr3	39949588	A	G	chr3_39949588_A_G
NA19683	chr3	40728324	A	C	chr3_40728324_A_C
HG02701	chr3	40939925	G	A	chr3_40939925_G_A
HG03732	chr3	41071278	AC	A	chr3_41071278_AC_A
NA19730	chr3	41243011	C	T	chr3_41243011_C_T
HG02011	chr3	41841185	C	CACCTCT	chr3_41841185_C_CACCTCT
HG01343	chr3	41986818	C	T	chr3_41986818_C_T
HG03041	chr3	41996980	T	C	chr3_41996980_T_C
HG01255	chr3	42087133	C	T	chr3_42087133_C_T
HG00639	chr3	42181125	C	G	chr3_42181125_C_G
HG01074	chr3	42670306	A	G	chr3_42670306_A_G
HG03305	chr3	42936367	T	TCG	chr3_42936367_T_TCG
HG01493	chr3	43134661	T	G	chr3_43134661_T_G
HG01493	chr3	43153120	A	G	chr3_43153120_A_G
HG03119	chr3	43490417	A	AG	chr3_43490417_A_AG
HG01199	chr3	43728344	C	T	chr3_43728344_C_T
HG02074	chr3	43840512	G	T	chr3_43840512_G_T
HG00532	chr3	43849702	C	T	chr3_43849702_C_T
HG01106	chr3	43906225	C	T	chr3_43906225_C_T
HG01466	chr3	43955566	TC	T	chr3_43955566_TC_T
HG00450	chr3	44289433	G	A	chr3_44289433_G_A
HG02615	chr3	44755062	G	C	chr3_44755062_G_C
HG00526	chr3	44899591	C	CTTTCT	chr3_44899591_C_CTTTCT
HG02056	chr3	45623380	G	A	chr3_45623380_G_A
HG01100	chr3	46133078	AG	A	chr3_46133078_AG_A
HG02135	chr3	46205865	G	C	chr3_46205865_G_C
HG03915	chr3	46753461	C	T	chr3_46753461_C_T
HG01439	chr3	47170536	A	C	chr3_47170536_A_C
HG01255	chr3	47183034	C	T	chr3_47183034_C_T
HG03801	chr3	47852913	C	T	chr3_47852913_C_T
HG01611	chr3	48218095	C	G	chr3_48218095_C_G
HG01611	chr3	48218128	C	T	chr3_48218128_C_T
HG00555	chr3	48296626	G	A	chr3_48296626_G_A
HG01074	chr3	48447050	C	G	chr3_48447050_C_G
HG00532	chr3	49099091	CAT	C	chr3_49099091_CAT_C
HG01611	chr3	49519266	C	T	chr3_49519266_C_T
HG01172	chr3	49844109	G	A	chr3_49844109_G_A
HG01946	chr3	49859808	G	A	chr3_49859808_G_A
NA20128	chr3	50008694	C	T	chr3_50008694_C_T
HG01998	chr3	50337387	T	G	chr3_50337387_T_G
HG00532	chr3	50490293	C	T	chr3_50490293_C_T
HG03710	chr3	51112397	A	G	chr3_51112397_A_G
HG03305	chr3	51139252	A	AAT	chr3_51139252_A_AAT
HG03834	chr3	51571305	G	A	chr3_51571305_G_A
NA19191	chr3	51646635	T	C	chr3_51646635_T_C
HG01138	chr3	51675199	C	T	chr3_51675199_C_T
HG00535	chr3	51848468	T	C	chr3_51848468_T_C
NA19671	chr3	52162001	T	TGTCTCTGCAG	chr3_52162001_T_TGTCTCTGCAG
HG00538	chr3	52510036	TAGCC	T	chr3_52510036_TAGCC_T
HG02074	chr3	52639244	G	A	chr3_52639244_G_A
NA19191	chr3	53344836	T	C	chr3_53344836_T_C
HG00597	chr3	53452458	T	C	chr3_53452458_T_C
HG03651	chr3	53668510	T	C	chr3_53668510_T_C
HG00447	chr3	53994005	C	T	chr3_53994005_C_T
HG01611	chr3	54076783	C	T	chr3_54076783_C_T
HG03651	chr3	54402479	G	A	chr3_54402479_G_A
HG00423	chr3	54715766	C	T	chr3_54715766_C_T
HG00438	chr3	54752994	G	C	chr3_54752994_G_C
NA19650	chr3	55012894	C	A	chr3_55012894_C_A
HG02612	chr3	55289503	T	C	chr3_55289503_T_C
NA19191	chr3	55315810	G	A	chr3_55315810_G_A
HG01376	chr3	56660158	G	C	chr3_56660158_G_C
HG01385	chr3	56860531	T	C	chr3_56860531_T_C
HG01552	chr3	57017424	G	A	chr3_57017424_G_A
HG03026	chr3	57951782	C	T	chr3_57951782_C_T
HG00532	chr3	58488225	A	G	chr3_58488225_A_G
HG02523	chr3	58505781	G	T	chr3_58505781_G_T
NA19757	chr3	59416477	G	A	chr3_59416477_G_A
NA19683	chr3	59424163	G	A	chr3_59424163_G_A
HG03522	chr3	59547409	C	T	chr3_59547409_C_T
HG01959	chr3	59682502	A	G	chr3_59682502_A_G
HG01138	chr3	59683478	A	T	chr3_59683478_A_T
HG03701	chr3	59990743	GA	G	chr3_59990743_GA_G
HG02135	chr3	60031847	A	C	chr3_60031847_A_C
HG03701	chr3	60260858	A	C	chr3_60260858_A_C
NA20129	chr3	60473536	C	T	chr3_60473536_C_T
HG02495	chr3	61087711	G	A	chr3_61087711_G_A
HG01433	chr3	61183404	C	G	chr3_61183404_C_G
NA19659	chr3	61415298	G	A	chr3_61415298_G_A
HG00538	chr3	62361758	A	G	chr3_62361758_A_G
NA19659	chr3	62771865	T	G	chr3_62771865_T_G
HG01343	chr3	62974211	C	A	chr3_62974211_C_A
HG00459	chr3	63285514	T	C	chr3_63285514_T_C
HG03041	chr3	63495382	T	C	chr3_63495382_T_C
NA19705	chr3	63808290	A	T	chr3_63808290_A_T
HG03915	chr3	63843924	G	GATGTGTGTGTATATATATATGTGTGT	chr3_63843924_G_GATGTGTGTGTATATATATATGTGTGT
HG01887	chr3	64242354	G	T	chr3_64242354_G_T
HG03116	chr3	64325449	T	C	chr3_64325449_T_C
HG00429	chr3	64541337	G	A	chr3_64541337_G_A
HG02135	chr3	64565190	C	A	chr3_64565190_C_A
NA19730	chr3	65691602	G	C	chr3_65691602_G_C
HG00639	chr3	65759244	T	C	chr3_65759244_T_C
HG03605	chr3	66740587	G	GC	chr3_66740587_G_GC
HG02011	chr3	66893933	G	C	chr3_66893933_G_C
HG01946	chr3	66964341	C	A	chr3_66964341_C_A
HG03026	chr3	67197009	T	TC	chr3_67197009_T_TC
HG01261	chr3	67270464	C	T	chr3_67270464_C_T
HG00423	chr3	67297471	C	T	chr3_67297471_C_T
NA19724	chr3	68205256	T	C	chr3_68205256_T_C
NA19724	chr3	68599927	A	G	chr3_68599927_A_G
HG01928	chr3	68659490	A	G	chr3_68659490_A_G
HG00612	chr3	68701904	GTCC	G	chr3_68701904_GTCC_G
NA19760	chr3	68945316	A	G	chr3_68945316_A_G
NA19757	chr3	69007511	G	GGGGGGGGC	chr3_69007511_G_GGGGGGGGC
HG00538	chr3	69198139	C	A	chr3_69198139_C_A
HG01106	chr3	69436677	G	A	chr3_69436677_G_A
NA19727	chr3	69510387	C	T	chr3_69510387_C_T
HG02495	chr3	69698527	A	G	chr3_69698527_A_G
HG02080	chr3	69734487	G	C	chr3_69734487_G_C
HG00555	chr3	70103686	ACTT	A	chr3_70103686_ACTT_A
HG00423	chr3	70409070	C	A	chr3_70409070_C_A
HG01466	chr3	70486742	C	T	chr3_70486742_C_T
HG00555	chr3	71049210	CA	C	chr3_71049210_CA_C
HG03834	chr3	71191013	T	C	chr3_71191013_T_C
HG01972	chr3	71209141	G	A	chr3_71209141_G_A
HG01439	chr3	71239415	G	A	chr3_71239415_G_A
HG01987	chr3	71634469	C	T	chr3_71634469_C_T
HG02106	chr3	71657153	G	A	chr3_71657153_G_A
HG02615	chr3	71912591	C	A	chr3_71912591_C_A
HG03798	chr3	72038858	C	T	chr3_72038858_C_T
HG03116	chr3	72576383	G	A	chr3_72576383_G_A
HG01611	chr3	72692839	GGTGCCTGGCCTA	G	chr3_72692839_GGTGCCTGGCCTA_G
HG03834	chr3	72722424	G	A	chr3_72722424_G_A
HG02596	chr3	73009923	A	G	chr3_73009923_A_G
HG03798	chr3	73385842	G	GT	chr3_73385842_G_GT
HG01074	chr3	73620531	T	C	chr3_73620531_T_C
HG01385	chr3	73755851	G	C	chr3_73755851_G_C
HG00555	chr3	73981449	A	G	chr3_73981449_A_G
HG01343	chr3	74066622	A	G	chr3_74066622_A_G
NA19686	chr3	74423103	G	T	chr3_74423103_G_T
NA19727	chr3	74582748	C	A	chr3_74582748_C_A
NA19727	chr3	74582749	A	T	chr3_74582749_A_T
HG03116	chr3	74716952	C	A	chr3_74716952_C_A
NA19757	chr3	74741658	T	C	chr3_74741658_T_C
HG00526	chr3	74911378	T	A	chr3_74911378_T_A
HG00453	chr3	74925713	A	G	chr3_74925713_A_G
HG00474	chr3	75137793	C	G	chr3_75137793_C_G
NA19721	chr3	75179052	A	G	chr3_75179052_A_G
HG01987	chr3	76166471	C	T	chr3_76166471_C_T
HG03701	chr3	76378884	C	T	chr3_76378884_C_T
NA19730	chr3	76896843	G	A	chr3_76896843_G_A
HG02080	chr3	77619703	G	GC	chr3_77619703_G_GC
HG03915	chr3	77669894	G	A	chr3_77669894_G_A
HG03915	chr3	77669895	C	T	chr3_77669895_C_T
HG02011	chr3	77758332	G	A	chr3_77758332_G_A
HG01068	chr3	78060220	A	G	chr3_78060220_A_G
NA19686	chr3	78150172	C	G	chr3_78150172_C_G
NA19662	chr3	78459592	A	G	chr3_78459592_A_G
HG01946	chr3	78474072	A	G	chr3_78474072_A_G
HG03489	chr3	79151064	T	G	chr3_79151064_T_G
HG01385	chr3	79231609	T	C	chr3_79231609_T_C
HG01633	chr3	79350462	C	T	chr3_79350462_C_T
HG01998	chr3	79678293	C	CTA	chr3_79678293_C_CTA
NA19751	chr3	79707786	G	T	chr3_79707786_G_T
HG00664	chr3	79875261	G	A	chr3_79875261_G_A
HG01998	chr3	79879714	A	C	chr3_79879714_A_C
HG00694	chr3	80423955	A	G	chr3_80423955_A_G
HG03116	chr3	80744856	C	T	chr3_80744856_C_T
NA19727	chr3	80790788	A	G	chr3_80790788_A_G
HG03704	chr3	80822263	AATT	A	chr3_80822263_AATT_A
NA19760	chr3	80960635	G	A	chr3_80960635_G_A
NA19650	chr3	81842340	C	T	chr3_81842340_C_T
HG03701	chr3	81842772	G	A	chr3_81842772_G_A
HG00450	chr3	82152717	T	C	chr3_82152717_T_C
HG00447	chr3	82486646	CA	C	chr3_82486646_CA_C
HG01972	chr3	82863214	T	G	chr3_82863214_T_G
HG00532	chr3	83123457	A	T	chr3_83123457_A_T
HG02287	chr3	83513502	G	A	chr3_83513502_G_A
NA19757	chr3	83541886	A	G	chr3_83541886_A_G
HG01928	chr3	83599883	A	T	chr3_83599883_A_T
HG00579	chr3	83992707	T	A	chr3_83992707_T_A
HG01376	chr3	84110817	T	C	chr3_84110817_T_C
HG00459	chr3	84385889	TC	T	chr3_84385889_TC_T
HG02495	chr3	85329564	C	T	chr3_85329564_C_T
HG03119	chr3	85524313	T	A	chr3_85524313_T_A
HG03915	chr3	85669694	T	C	chr3_85669694_T_C
NA19237	chr3	85984347	C	T	chr3_85984347_C_T
HG03798	chr3	86067295	C	T	chr3_86067295_C_T
HG03807	chr3	86416547	G	T	chr3_86416547_G_T
HG02106	chr3	86822310	C	T	chr3_86822310_C_T
HG01946	chr3	87121179	A	C	chr3_87121179_A_C
HG01520	chr3	87267480	G	A	chr3_87267480_G_A
NA19983	chr3	87384426	G	A	chr3_87384426_G_A
HG00532	chr3	87626795	C	T	chr3_87626795_C_T
HG00535	chr3	88377917	G	C	chr3_88377917_G_C
HG00405	chr3	88566348	A	ATCACAATAAGCTACCACTAGCTTATTGTGATTATTAAC	chr3_88566348_A_ATCACAATAAGCTACCACTAGCTTATTGTGATTATTAAC
NA19721	chr3	88630332	A	AC	chr3_88630332_A_AC
HG01928	chr3	88833254	G	A	chr3_88833254_G_A
HG02257	chr3	88856656	T	G	chr3_88856656_T_G
NA18925	chr3	88868797	T	C	chr3_88868797_T_C
HG02106	chr3	88955229	G	A	chr3_88955229_G_A
HG01520	chr3	89148226	C	T	chr3_89148226_C_T
HG01068	chr3	89173232	CTTTG	C	chr3_89173232_CTTTG_C
HG01255	chr3	89446088	A	G	chr3_89446088_A_G
HG01433	chr3	89643748	A	G	chr3_89643748_A_G
HG01106	chr3	89937765	G	A	chr3_89937765_G_A
HG02148	chr3	90606795	C	T	chr3_90606795_C_T
HG04217	chr3	90636049	C	T	chr3_90636049_C_T
NA19683	chr3	91248874	T	A	chr3_91248874_T_A
NA19683	chr3	91248875	C	A	chr3_91248875_C_A
NA19686	chr3	91277574	C	G	chr3_91277574_C_G
HG03200	chr3	91278337	A	T	chr3_91278337_A_T
HG03305	chr3	91285200	A	G	chr3_91285200_A_G
NA20128	chr3	91552387	C	A	chr3_91552387_C_A
HG02106	chr3	94695072	C	T	chr3_94695072_C_T
NA19763	chr3	94862426	A	T	chr3_94862426_A_T
HG01520	chr3	95454235	C	T	chr3_95454235_C_T
NA19730	chr3	95867761	G	T	chr3_95867761_G_T
HG01138	chr3	95911419	C	T	chr3_95911419_C_T
HG03305	chr3	96643839	T	A	chr3_96643839_T_A
NA19727	chr3	96743940	C	T	chr3_96743940_C_T
HG00423	chr3	96854948	T	C	chr3_96854948_T_C
HG01385	chr3	97125629	G	A	chr3_97125629_G_A
HG00438	chr3	97925557	G	A	chr3_97925557_G_A
HG03305	chr3	98207831	A	G	chr3_98207831_A_G
NA19191	chr3	98280596	G	A	chr3_98280596_G_A
NA12767	chr3	98564534	A	G	chr3_98564534_A_G
NA19730	chr3	99658930	C	T	chr3_99658930_C_T
HG01343	chr3	99739959	T	G	chr3_99739959_T_G
NA19983	chr3	100161944	C	T	chr3_100161944_C_T
NA19191	chr3	100276128	G	C	chr3_100276128_G_C
HG00579	chr3	100384716	C	T	chr3_100384716_C_T
HG01611	chr3	101401617	T	C	chr3_101401617_T_C
HG01601	chr3	101479080	T	C	chr3_101479080_T_C
NA19702	chr3	101612599	C	A	chr3_101612599_C_A
NA19237	chr3	101629024	G	A	chr3_101629024_G_A
NA19757	chr3	101708651	T	C	chr3_101708651_T_C
HG00544	chr3	102112737	C	T	chr3_102112737_C_T
HG01928	chr3	102154966	C	T	chr3_102154966_C_T
HG03807	chr3	102444453	T	C	chr3_102444453_T_C
HG03807	chr3	102444635	A	G	chr3_102444635_A_G
HG00612	chr3	103001104	A	G	chr3_103001104_A_G
HG01601	chr3	104276343	T	C	chr3_104276343_T_C
HG01050	chr3	104594418	C	T	chr3_104594418_C_T
HG01946	chr3	104711883	A	C	chr3_104711883_A_C
HG02056	chr3	105654124	A	T	chr3_105654124_A_T
NA20129	chr3	105822987	G	A	chr3_105822987_G_A
HG01520	chr3	106197363	C	T	chr3_106197363_C_T
HG00555	chr3	106332833	A	G	chr3_106332833_A_G
NA18925	chr3	106372826	A	G	chr3_106372826_A_G
HG00438	chr3	106498468	TC	T	chr3_106498468_TC_T
NA19724	chr3	106616991	G	A	chr3_106616991_G_A
HG00694	chr3	106862608	A	G	chr3_106862608_A_G
HG00555	chr3	106992261	G	A	chr3_106992261_G_A
HG03807	chr3	107983540	T	C	chr3_107983540_T_C
HG01987	chr3	108084627	T	C	chr3_108084627_T_C
HG01887	chr3	108269460	G	C	chr3_108269460_G_C
NA19650	chr3	108305011	G	C	chr3_108305011_G_C
HG00453	chr3	109314597	T	G	chr3_109314597_T_G
HG04217	chr3	109499617	C	T	chr3_109499617_C_T
HG03701	chr3	110458540	A	T	chr3_110458540_A_T
NA19191	chr3	110757130	C	A	chr3_110757130_C_A
HG01172	chr3	111008518	G	A	chr3_111008518_G_A
HG01946	chr3	111615033	A	G	chr3_111615033_A_G
NA19656	chr3	112112931	G	C	chr3_112112931_G_C
HG02257	chr3	112198716	G	A	chr3_112198716_G_A
NA19662	chr3	112339290	T	C	chr3_112339290_T_C
HG02701	chr3	112398748	C	A	chr3_112398748_C_A
HG00465	chr3	112589281	A	G	chr3_112589281_A_G
HG01887	chr3	112735729	G	T	chr3_112735729_G_T
HG01998	chr3	113177663	G	A	chr3_113177663_G_A
HG00579	chr3	113419178	C	A	chr3_113419178_C_A
HG03798	chr3	113981005	C	A	chr3_113981005_C_A
NA19751	chr3	114033583	C	T	chr3_114033583_C_T
NA12767	chr3	114184835	A	AT	chr3_114184835_A_AT
HG00453	chr3	114762726	G	A	chr3_114762726_G_A
HG03200	chr3	114766808	C	T	chr3_114766808_C_T
HG03026	chr3	115688407	G	A	chr3_115688407_G_A
NA19656	chr3	115794391	G	A	chr3_115794391_G_A
HG00597	chr3	115803926	A	G	chr3_115803926_A_G
NA19671	chr3	116331311	G	C	chr3_116331311_G_C
NA19757	chr3	116702030	T	C	chr3_116702030_T_C
NA19659	chr3	116739977	C	T	chr3_116739977_C_T
HG01199	chr3	116817840	C	T	chr3_116817840_C_T
NA19730	chr3	116873091	C	T	chr3_116873091_C_T
HG02148	chr3	116994482	A	T	chr3_116994482_A_T
NA19705	chr3	117319597	T	C	chr3_117319597_T_C
HG01972	chr3	117789762	G	A	chr3_117789762_G_A
HG00544	chr3	117896775	C	T	chr3_117896775_C_T
HG02080	chr3	118278712	A	AT	chr3_118278712_A_AT
HG03701	chr3	118389742	A	T	chr3_118389742_A_T
HG01601	chr3	118607250	C	T	chr3_118607250_C_T
HG00526	chr3	118707256	G	C	chr3_118707256_G_C
NA19757	chr3	118951144	C	T	chr3_118951144_C_T
HG00621	chr3	118952994	C	A	chr3_118952994_C_A
NA19718	chr3	119697088	T	C	chr3_119697088_T_C
HG01261	chr3	119920277	T	G	chr3_119920277_T_G
NA19727	chr3	120050737	C	T	chr3_120050737_C_T
NA19671	chr3	120108596	C	T	chr3_120108596_C_T
HG00597	chr3	120425325	G	A	chr3_120425325_G_A
HG01959	chr3	120435935	G	A	chr3_120435935_G_A
HG02135	chr3	120906146	C	T	chr3_120906146_C_T
NA19650	chr3	120918865	T	A	chr3_120918865_T_A
HG01199	chr3	121465425	G	C	chr3_121465425_G_C
HG02615	chr3	121981840	G	T	chr3_121981840_G_T
HG02106	chr3	122032061	C	T	chr3_122032061_C_T
NA19683	chr3	122337031	T	C	chr3_122337031_T_C
HG01959	chr3	122633905	T	C	chr3_122633905_T_C
HG00447	chr3	122732653	C	A	chr3_122732653_C_A
HG00612	chr3	122741804	T	C	chr3_122741804_T_C
HG02074	chr3	122785957	C	T	chr3_122785957_C_T
HG01493	chr3	122874272	G	A	chr3_122874272_G_A
HG03305	chr3	123904525	T	C	chr3_123904525_T_C
NA19656	chr3	124281515	A	AT	chr3_124281515_A_AT
NA18925	chr3	124535496	T	A	chr3_124535496_T_A
HG03605	chr3	124682718	G	A	chr3_124682718_G_A
HG02523	chr3	124993485	C	T	chr3_124993485_C_T
HG00579	chr3	126247536	C	T	chr3_126247536_C_T
HG01987	chr3	126376186	C	T	chr3_126376186_C_T
HG03816	chr3	126430766	G	GT	chr3_126430766_G_GT
NA19751	chr3	126451282	C	G	chr3_126451282_C_G
NA20129	chr3	126516677	C	T	chr3_126516677_C_T
NA19656	chr3	126519908	C	A	chr3_126519908_C_A
HG00544	chr3	126675917	G	T	chr3_126675917_G_T
HG01100	chr3	126869466	G	A	chr3_126869466_G_A
[truncated: 7,743 more rows]
